# Supplementary material for: Integration and validation of complementary ex vivo assays for functional precision oncology
Source: NPJ Precis Oncol. 2026 Jun 17;10:230. doi: 10.1038/s41698-026-01555-2 (PMC13275902; doi:10.1038/s41698-026-01555-2)
Supplement: Supplementary file 2 — Supplementary Data1 [file 41698_2026_1555_MOESM2_ESM.xlsx]

## Sheet: KiTZ_Raw results
SPECIMEN_INTERNAL_ID	drug	dose	Response type	TC	dTC	Progression type	AUC	dAUC
BT40	Olaparib	0.01	2 Weak responder	0.443508	0.0747452	4 Progressive disease	2.3343	0.275156
BT40	Dabrafenib, Trametinib	1, 1	1 Strong Responder	0.927506	0.0213229	0 Complete remission	0.304088	0.0872731
BT40	Afatinib	0.1	3 Non-Responder	0.0594803	0.13218	4 Progressive disease	3.94518	0.492834
BT40	Afatinib	1	2 Weak responder	0.195589	0.0632982	4 Progressive disease	3.37424	0.152622
BT40	Afatinib	10	3 Non-Responder	-0.0587828	0.094227	4 Progressive disease	4.44125	0.272844
BT40	Alpelisib	0.01	3 Non-Responder	0.0606125	0.221955	4 Progressive disease	3.66876	0.825691
BT40	Alpelisib	0.1	2 Weak responder	0.267954	0.0763245	4 Progressive disease	2.85899	0.215773
BT40	Alpelisib	1	2 Weak responder	0.498429	0.0567331	4 Progressive disease	1.95888	0.17099
BT40	Benzethonium chloride	1000	1 Strong Responder	0.748899	0.0384768	3 Stable disease	1.05329	0.146457
BT40	Benzethonium chloride	1000	1 Strong Responder	0.712246	0.0492435	3 Stable disease	1.12382	0.174504
BT40	Ceritinib	0.01	NA	0.114671	0.159771	4 Progressive disease	3.71367	0.626076
BT40	Ceritinib	0.1	NA	0.225382	0.187174	4 Progressive disease	3.24927	0.756743
BT40	Ceritinib	1	1 Strong Responder	0.778863	0.0702493	3 Stable disease	0.9276	0.288556
BT40	Cisplatin	0.01	2 Weak responder	0.337318	0.0720349	4 Progressive disease	2.77974	0.243446
BT40	Cisplatin	0.1	NA	0.215664	0.128064	4 Progressive disease	3.29004	0.493653
BT40	Cisplatin	1	2 Weak responder	0.274854	0.133821	4 Progressive disease	3.04176	0.526056
BT40	Chloroquine	0.1	2 Weak responder	0.203241	0.10145	4 Progressive disease	3.11173	0.326921
BT40	Chloroquine	1	NA	0.115377	0.188843	4 Progressive disease	3.45488	0.694388
BT40	Chloroquine	10	2 Weak responder	0.402336	0.0862309	4 Progressive disease	2.33417	0.291931
BT40	Crizotinib	0.01	3 Non-Responder	-0.0363217	0.181121	4 Progressive disease	4.04734	0.644673
BT40	Crizotinib	0.1	3 Non-Responder	-0.0586361	0.11431	4 Progressive disease	4.13449	0.332941
BT40	Crizotinib	1	2 Weak responder	0.438894	0.0761573	4 Progressive disease	2.19139	0.252222
BT40	Control AQUA	1	2 Weak responder	0.505076	0.0438584	4 Progressive disease	2.07605	0.126397
BT40	Control AQUA	1	2 Weak responder	0.437044	0.0500145	4 Progressive disease	2.19862	0.114633
BT40	Control DMSO	1	3 Non-Responder	0	0.0910612	4 Progressive disease	4.19468	0.270095
BT40	Control DMSO	1	3 Non-Responder	0	0.101731	4 Progressive disease	3.90549	0.280939
BT40	Dabrafenib	0.01	1 Strong Responder	0.77127	0.0277704	3 Stable disease	0.95945	0.0987562
BT40	Dabrafenib	0.1	1 Strong Responder	0.652994	0.0324599	3 Stable disease	1.45558	0.0987669
BT40	Dabrafenib	1	1 Strong Responder	0.770204	0.0488903	3 Stable disease	0.963921	0.195461
BT40	Dasatinib	0.01	NA	0.107137	0.127432	4 Progressive disease	3.74527	0.477043
BT40	Dasatinib	0.1	3 Non-Responder	0.0264063	0.121933	4 Progressive disease	4.08391	0.438693
BT40	Dasatinib	1	3 Non-Responder	-0.0329275	0.110196	4 Progressive disease	4.3328	0.368548
BT40	Dactinomycin	0.01	2 Weak responder	0.25845	0.0831096	4 Progressive disease	2.89611	0.248903
BT40	Dactinomycin	0.1	2 Weak responder	0.489877	0.146156	4 Progressive disease	1.99228	0.552527
BT40	Dactinomycin	1	1 Strong Responder	0.905121	0.0227456	0 Complete remission	0.370547	0.0847392
BT40	Decitabine	0.01	NA	0.108751	0.170089	4 Progressive disease	3.7385	0.671634
BT40	Decitabine	0.1	NA	0.177453	0.137724	4 Progressive disease	3.45032	0.533279
BT40	Decitabine	1	3 Non-Responder	-0.039426	0.113502	4 Progressive disease	4.36006	0.384523
BT40	Doxorubicin	0.01	3 Non-Responder	-0.21806	0.178718	4 Progressive disease	5.10937	0.673616
BT40	Doxorubicin	0.01	3 Non-Responder	0.0923523	0.0848954	4 Progressive disease	3.54481	0.211916
BT40	Doxorubicin	0.1	3 Non-Responder	0.00189265	0.115624	4 Progressive disease	4.18674	0.403181
BT40	Doxorubicin	0.1	2 Weak responder	0.43093	0.192349	4 Progressive disease	2.22249	0.734009
BT40	Doxorubicin	1	2 Weak responder	0.293892	0.0865318	4 Progressive disease	2.96189	0.308831
BT40	Doxorubicin	1	2 Weak responder	0.261343	0.0900869	4 Progressive disease	2.88481	0.284118
BT40	Duvelisib	0.01	NA	0.247725	0.15097	4 Progressive disease	2.938	0.550432
BT40	Duvelisib	0.1	NA	0.179577	0.118143	4 Progressive disease	3.20415	0.399712
BT40	Duvelisib	1	2 Weak responder	0.329022	0.0735968	4 Progressive disease	2.62049	0.216986
BT40	Eprenetapopt	0.01	3 Non-Responder	0.0243861	0.107643	4 Progressive disease	3.81025	0.318764
BT40	Eprenetapopt	0.1	1 Strong Responder	0.672227	0.0556627	3 Stable disease	1.28011	0.196923
BT40	Erdafitinib	0.01	2 Weak responder	0.279574	0.104206	4 Progressive disease	3.02195	0.391409
BT40	Erdafitinib	0.1	2 Weak responder	0.280167	0.0874699	4 Progressive disease	3.01947	0.311161
BT40	Erdafitinib	1	1 Strong Responder	0.624786	0.0358967	4 Progressive disease	1.5739	0.111366
BT40	Erlotinib	0.01	2 Weak responder	0.247441	0.106961	4 Progressive disease	3.15674	0.399982
BT40	Erlotinib	0.01	3 Non-Responder	-0.193897	0.168021	4 Progressive disease	4.66275	0.564007
BT40	Erlotinib	0.1	2 Weak responder	0.202182	0.0879941	4 Progressive disease	3.34659	0.299675
BT40	Erlotinib	0.1	NA	0.205065	0.167181	4 Progressive disease	3.10461	0.61354
BT40	Erlotinib	1	2 Weak responder	0.529192	0.0433515	4 Progressive disease	1.97489	0.12999
BT40	Erlotinib	1	2 Weak responder	0.432779	0.07279	4 Progressive disease	2.21527	0.235418
BT40	Etoposide	0.01	NA	0.351529	0.17595	4 Progressive disease	2.53259	0.66258
BT40	Etoposide	0.1	1 Strong Responder	0.612121	0.0514634	3 Stable disease	1.51486	0.168885
BT40	Etoposide	1	1 Strong Responder	0.727075	0.0225702	3 Stable disease	1.06591	0.0434842
BT40	Everolimus	0.01	3 Non-Responder	-0.00231747	0.178276	4 Progressive disease	4.2044	0.697088
BT40	Everolimus	0.1	2 Weak responder	0.376496	0.0869596	4 Progressive disease	2.6154	0.323566
BT40	Everolimus	1	NA	0.287652	0.16424	4 Progressive disease	2.98807	0.661523
BT40	Olaparib	0.01	NA	0.212665	0.171662	4 Progressive disease	3.07493	0.632881
BT40	Gemcitabine	0.01	1 Strong Responder	0.686293	0.0292177	3 Stable disease	1.3159	0.0885516
BT40	Gemcitabine	0.01	1 Strong Responder	0.660114	0.0351456	3 Stable disease	1.32742	0.0986034
BT40	Gemcitabine	0.1	1 Strong Responder	0.723887	0.0341878	3 Stable disease	1.15821	0.12249
BT40	Gemcitabine	0.1	1 Strong Responder	0.593185	0.0494966	4 Progressive disease	1.58881	0.155903
BT40	Gemcitabine	1	1 Strong Responder	0.661534	0.0279853	3 Stable disease	1.41976	0.0736406
BT40	Gemcitabine	1	1 Strong Responder	0.687381	0.0311162	3 Stable disease	1.22093	0.0839908
BT40	Ifosfamide	0.01	3 Non-Responder	0.0219318	0.133053	4 Progressive disease	4.10268	0.491636
BT40	Ifosfamide	0.1	NA	0.181782	0.112086	4 Progressive disease	3.43216	0.414986
BT40	Ifosfamide	1	2 Weak responder	0.461141	0.0774518	4 Progressive disease	2.26034	0.290461
BT40	Irinotecan	0.01	3 Non-Responder	-0.0853856	0.141585	4 Progressive disease	4.23896	0.461284
BT40	Irinotecan	0.1	2 Weak responder	0.369653	0.0642412	4 Progressive disease	2.46181	0.177726
BT40	Irinotecan	1	1 Strong Responder	0.637441	0.0350715	3 Stable disease	1.41597	0.0915764
BT40	Ivosidenib	0.01	3 Non-Responder	-0.0310239	0.152362	4 Progressive disease	4.32481	0.575252
BT40	Ivosidenib	0.1	3 Non-Responder	0.0435892	0.142441	4 Progressive disease	4.01183	0.538764
BT40	Ivosidenib	1	3 Non-Responder	-0.0141641	0.132251	4 Progressive disease	4.25409	0.482404
BT40	Larotrectinib	0.01	NA	0.163653	0.161212	4 Progressive disease	3.26634	0.584125
BT40	Larotrectinib	0.1	3 Non-Responder	-0.112742	0.198236	4 Progressive disease	4.3458	0.70829
BT40	Larotrectinib	1	NA	0.104674	0.127045	4 Progressive disease	3.49668	0.42769
BT40	Methotrexate	0.01	3 Non-Responder	-0.0166336	0.121256	4 Progressive disease	4.26445	0.428142
BT40	Methotrexate	0.1	1 Strong Responder	0.71368	0.027242	3 Stable disease	1.20102	0.0841273
BT40	Methotrexate	1	1 Strong Responder	0.771607	0.0193588	3 Stable disease	0.958036	0.0528077
BT40	Olaparib	0.1	2 Weak responder	0.433655	0.0642626	4 Progressive disease	2.37563	0.221955
BT40	Olaparib	0.1	2 Weak responder	0.39404	0.0946917	4 Progressive disease	2.36657	0.328305
BT40	Olaparib	1	2 Weak responder	0.526395	0.0427468	4 Progressive disease	1.98662	0.125652
BT40	Olaparib	1	2 Weak responder	0.427051	0.060422	4 Progressive disease	2.23764	0.172557
BT40	SN-38	0.01	2 Weak responder	0.483076	0.0526458	4 Progressive disease	2.01884	0.145548
BT40	SN-38	0.1	1 Strong Responder	0.667418	0.0313521	3 Stable disease	1.2989	0.0791367
BT40	Oxaliplatin	0.01	2 Weak responder	0.331612	0.136124	4 Progressive disease	2.80367	0.541708
BT40	Oxaliplatin	0.01	NA	0.235944	0.120137	4 Progressive disease	2.98401	0.417213
BT40	Oxaliplatin	0.1	2 Weak responder	0.411583	0.120057	4 Progressive disease	2.46822	0.477867
BT40	Oxaliplatin	0.1	2 Weak responder	0.300744	0.134484	4 Progressive disease	2.73093	0.487104
BT40	Oxaliplatin	1	2 Weak responder	0.520264	0.0493729	4 Progressive disease	2.01234	0.161562
BT40	Oxaliplatin	1	2 Weak responder	0.472597	0.054879	4 Progressive disease	2.05976	0.154865
BT40	Paclitaxel	0.01	1 Strong Responder	0.671278	0.0545694	3 Stable disease	1.37888	0.21098
BT40	Paclitaxel	0.01	1 Strong Responder	0.598942	0.0537531	4 Progressive disease	1.56632	0.177134
BT40	Paclitaxel	0.1	1 Strong Responder	0.616628	0.0444131	4 Progressive disease	1.60812	0.154872
BT40	Paclitaxel	0.1	1 Strong Responder	0.559264	0.0541281	4 Progressive disease	1.72129	0.171339
BT40	Paclitaxel	1	1 Strong Responder	0.598782	0.0399144	4 Progressive disease	1.68298	0.127627
BT40	Paclitaxel	1	1 Strong Responder	0.633693	0.0437839	3 Stable disease	1.43061	0.136564
BT40	Palbociclib	0.01	2 Weak responder	0.257259	0.125727	4 Progressive disease	2.90076	0.444484
BT40	Palbociclib	0.1	2 Weak responder	0.370369	0.0523199	4 Progressive disease	2.45902	0.102289
BT40	Palbociclib	1	1 Strong Responder	0.566556	0.0505898	4 Progressive disease	1.69281	0.155591
BT40	Pazopanib	0.01	NA	0.128074	0.186933	4 Progressive disease	3.40529	0.68774
BT40	Pazopanib	0.1	2 Weak responder	0.349979	0.0759334	4 Progressive disease	2.53865	0.23366
BT40	Pimasertib	0.01	1 Strong Responder	0.775905	0.0237469	3 Stable disease	0.940006	0.0791124
BT40	Pimasertib	0.1	1 Strong Responder	0.749605	0.0354049	3 Stable disease	1.05033	0.132219
BT40	Pimasertib	1	1 Strong Responder	0.884736	0.0343671	2 Partial remission	0.483494	0.140757
BT40	Ponatinib	0.01	NA	0.100193	0.142863	4 Progressive disease	3.7744	0.547769
BT40	Ponatinib	0.1	NA	0.186987	0.147427	4 Progressive disease	3.41033	0.578108
BT40	Ponatinib	1	1 Strong Responder	0.717739	0.0531097	3 Stable disease	1.18399	0.209327
BT40	Regorafenib	0.01	3 Non-Responder	-0.0657655	0.191998	4 Progressive disease	4.16233	0.687471
BT40	Regorafenib	0.1	2 Weak responder	0.384409	0.0769004	4 Progressive disease	2.40418	0.245541
BT40	Regorafenib	1	1 Strong Responder	0.748192	0.0212956	3 Stable disease	0.983431	0.0437339
BT40	Romidepsin	0.01	1 Strong Responder	0.601286	0.0363661	4 Progressive disease	1.55717	0.0873182
BT40	Romidepsin	0.1	1 Strong Responder	0.612564	0.035997	4 Progressive disease	1.51312	0.0889772
BT40	Romidepsin	1	1 Strong Responder	0.739463	0.0234334	3 Stable disease	1.01752	0.0549379
BT40	Ruxolitinib	0.1	NA	0.129674	0.0713354	4 Progressive disease	3.65073	0.185147
BT40	Ruxolitinib	1	NA	0.194196	0.144344	4 Progressive disease	3.38009	0.565005
BT40	Ruxolitinib	10	2 Weak responder	0.537219	0.0560809	4 Progressive disease	1.94122	0.199286
BT40	Selitrectinib	0.01	2 Weak responder	0.245851	0.108096	4 Progressive disease	3.16341	0.405099
BT40	Selitrectinib	0.1	2 Weak responder	0.256199	0.0817881	4 Progressive disease	3.12001	0.278102
BT40	Selitrectinib	1	2 Weak responder	0.460234	0.0816017	4 Progressive disease	2.26414	0.309694
BT40	Selinexor	0.01	3 Non-Responder	-0.075197	0.10295	4 Progressive disease	4.19917	0.265362
BT40	Selinexor	0.1	NA	0.150503	0.0854894	4 Progressive disease	3.3177	0.233489
BT40	Selinexor	1	1 Strong Responder	0.666046	0.0317974	3 Stable disease	1.30425	0.0813599
BT40	SN-38	1	2 Weak responder	0.495257	0.110334	4 Progressive disease	1.97127	0.406906
BT40	SN-38, Olaparib	0.1, 0.1	1 Strong Responder	0.642098	0.0328226	3 Stable disease	1.39778	0.0795123
BT40	SN-38, Olaparib	0.01, 0.01	1 Strong Responder	0.602187	0.044207	4 Progressive disease	1.55365	0.131596
BT40	Sonidegib	0.01	NA	0.140896	0.107301	4 Progressive disease	3.60366	0.385668
BT40	Sonidegib	0.1	2 Weak responder	0.254048	0.121468	4 Progressive disease	3.12903	0.467994
BT40	Sonidegib	1	3 Non-Responder	-0.104671	0.0988811	4 Progressive disease	4.63374	0.288123
BT40	Sorafenib	0.01	3 Non-Responder	0.0203616	0.100244	4 Progressive disease	4.10927	0.326808
BT40	Sorafenib	0.1	2 Weak responder	0.330278	0.0854577	4 Progressive disease	2.80927	0.30948
BT40	Sorafenib	1	1 Strong Responder	0.813583	0.0565375	3 Stable disease	0.781957	0.23175
BT40	Staurosporine	0.0001	2 Weak responder	0.181754	0.0807227	4 Progressive disease	3.43228	0.256536
BT40	Staurosporine	0.001	1 Strong Responder	0.633392	0.0566118	3 Stable disease	1.5378	0.215839
BT40	Staurosporine	0.01	1 Strong Responder	0.852801	0.059219	NA	0.617452	0.245202
BT40	Staurosporine	0.1	1 Strong Responder	0.873297	0.0181203	2 Partial remission	0.531477	0.067869
BT40	Staurosporine	1	1 Strong Responder	0.862438	0.0359487	2 Partial remission	0.577027	0.146144
BT40	Staurosporine	0.0001	NA	0.101339	0.104929	4 Progressive disease	3.50971	0.322789
BT40	Staurosporine	0.001	1 Strong Responder	0.633131	0.0495132	3 Stable disease	1.4328	0.163616
BT40	Staurosporine	0.01	1 Strong Responder	0.757869	0.0272997	3 Stable disease	0.945639	0.0820989
BT40	Staurosporine	0.1	1 Strong Responder	0.85106	0.0137427	2 Partial remission	0.581685	0.0336128
BT40	Staurosporine	1	1 Strong Responder	0.804193	0.050958	3 Stable disease	0.764722	0.191262
BT40	Sunitinib	0.01	3 Non-Responder	-0.0348178	0.132152	4 Progressive disease	4.04147	0.426447
BT40	SN-38, Olaparib	1, 1	1 Strong Responder	0.591679	0.0646828	4 Progressive disease	1.59469	0.22507
BT40	Sunitinib	0.1	NA	0.276048	0.209822	4 Progressive disease	2.82738	0.793816
BT40	Sunitinib	1	2 Weak responder	0.31906	0.113201	4 Progressive disease	2.6594	0.398574
BT40	TAK-632	0.1	1 Strong Responder	0.754091	0.0228626	3 Stable disease	0.960393	0.0565669
BT40	TAK-632	1	1 Strong Responder	0.614201	0.0391051	4 Progressive disease	1.50673	0.107598
BT40	TAK-632	10	1 Strong Responder	0.875324	0.0162178	1 Strong remission	0.486921	0.0527722
BT40	Tazemetostat	0.01	3 Non-Responder	0.0872999	0.0766416	4 Progressive disease	3.82848	0.206358
BT40	Tazemetostat	0.1	3 Non-Responder	-0.131633	0.102213	4 Progressive disease	4.74684	0.300678
BT40	Tazemetostat	1	2 Weak responder	0.282219	0.0978243	4 Progressive disease	3.01086	0.361655
BT40	Temozolomide	0.01	3 Non-Responder	0.0336276	0.105967	4 Progressive disease	3.77415	0.312357
BT40	Temozolomide	0.1	NA	0.141895	0.201731	4 Progressive disease	3.35132	0.75007
BT40	Temozolomide	1	3 Non-Responder	0.028315	0.0985888	4 Progressive disease	3.7949	0.271538
BT40	Tovorafenib	0.01	2 Weak responder	0.464127	0.070474	4 Progressive disease	2.24781	0.25776
BT40	Tovorafenib	0.1	1 Strong Responder	0.752959	0.035508	3 Stable disease	1.03626	0.133163
BT40	Tovorafenib	1	1 Strong Responder	0.720346	0.0299465	3 Stable disease	1.17306	0.10037
BT40	Trametinib	0.01	2 Weak responder	0.542609	0.0740145	4 Progressive disease	1.91861	0.284829
BT40	Trametinib	0.1	1 Strong Responder	0.776373	0.018043	3 Stable disease	0.938041	0.0456066
BT40	Trametinib	1	1 Strong Responder	0.693554	0.0431767	3 Stable disease	1.28544	0.161093
BT40	Venetoclax	0.1	3 Non-Responder	0.03356	0.0975226	4 Progressive disease	3.77442	0.267107
BT40	Venetoclax	1	2 Weak responder	0.214396	0.0836584	4 Progressive disease	3.06817	0.240912
BT40	Venetoclax	10	3 Non-Responder	0.0599814	0.12302	4 Progressive disease	3.67123	0.401361
BT40	Vincristine	0.01	NA	0.122807	0.121598	4 Progressive disease	3.67954	0.4517
BT40	Vincristine	0.1	2 Weak responder	0.277494	0.0785374	4 Progressive disease	3.03068	0.265421
BT40	Vincristine	1	2 Weak responder	0.434789	0.0579329	4 Progressive disease	2.37088	0.189073
BT40	Vismodegib	0.001	3 Non-Responder	-0.207394	0.20571	4 Progressive disease	4.71546	0.728276
BT40	Vismodegib	0.01	3 Non-Responder	0.054216	0.123849	4 Progressive disease	3.69375	0.404174
BT40	Vismodegib	0.1	3 Non-Responder	-0.0132136	0.1404	4 Progressive disease	3.95709	0.468659
BT40	Volasertib	0.01	NA	0.217233	0.108883	4 Progressive disease	3.28345	0.404848
BT40	Volasertib	0.1	2 Weak responder	0.531956	0.0689375	4 Progressive disease	1.96329	0.260074
BT40	Volasertib	1	1 Strong Responder	0.669367	0.0389194	3 Stable disease	1.3869	0.136664
BT40	Vorinostat	0.01	3 Non-Responder	-0.41288	0.156589	4 Progressive disease	5.51798	0.465237
BT40	Vorinostat	0.1	3 Non-Responder	-0.159737	0.151477	4 Progressive disease	4.52934	0.493784
BT40	Vorinostat	1	1 Strong Responder	0.576752	0.0450802	4 Progressive disease	1.65299	0.129839
BT40	Tovorafenib, Pimasertib	1, 1	1 Strong Responder	0.858808	0.035465	2 Partial remission	0.592254	0.143793
BT40	Dabrafenib, Trametinib	0.1, 0.1	1 Strong Responder	0.854863	0.030499	2 Partial remission	0.608805	0.12178
BT40	Tovorafenib, Pimasertib	0.1, 0.1	1 Strong Responder	0.853033	0.0428297	3 Stable disease	0.616481	0.175216
BT40	Dactinomycin, Selinexor	1, 1	1 Strong Responder	0.852195	0.0698864	NA	0.577252	0.269763
BT40	Dabrafenib, Trametinib	0.01, 0.01	1 Strong Responder	0.718202	0.0294226	3 Stable disease	1.18205	0.0971546
BT40	Everolimus, Trametinib	0.1, 0.1	1 Strong Responder	0.707338	0.0311887	3 Stable disease	1.22762	0.104246
BT40	Eprenetapopt, Romidepsin	0.1, 1	1 Strong Responder	0.695208	0.0417972	3 Stable disease	1.19036	0.138977
BT40	Everolimus, Trametinib	1, 1	1 Strong Responder	0.694352	0.0303922	3 Stable disease	1.28209	0.0971462
BT40	Tovorafenib, Pimasertib	0.01, 0.01	1 Strong Responder	0.684839	0.0411248	3 Stable disease	1.322	0.15004
BT40	Eprenetapopt, Romidepsin	0.01, 0.01	1 Strong Responder	0.643532	0.0339867	3 Stable disease	1.39218	0.0871165
BT40	Eprenetapopt, Romidepsin	0.1, 0.1	1 Strong Responder	0.626229	0.0468001	3 Stable disease	1.45976	0.149603
BT40	Temozolomide, Palbociclib	1, 1	1 Strong Responder	0.586837	0.0370858	4 Progressive disease	1.6136	0.086631
BT40	Everolimus, Trametinib	0.01, 0.01	2 Weak responder	0.491634	0.0418733	4 Progressive disease	2.13243	0.109534
BT40	Dactinomycin, Selinexor	0.1, 0.1	2 Weak responder	0.39914	0.161173	4 Progressive disease	2.34665	0.606402
BT40	Temozolomide, Palbociclib	0.01, 0.01	2 Weak responder	0.330803	0.0813543	4 Progressive disease	2.61354	0.256136
BT40	Temozolomide, Palbociclib	0.1, 0.1	2 Weak responder	0.324829	0.0813029	4 Progressive disease	2.63687	0.254645
BT40	Dactinomycin, Selinexor	0.01, 0.01	2 Weak responder	0.169387	0.080366	4 Progressive disease	3.24395	0.209905
ERMS01_LTC	Olaparib	0.01	3 Non-Responder	-0.0245051	0.060003	4 Progressive disease	5.05451	0.250966
ERMS01_LTC	SN-38, Olaparib	0.01, 0.01	1 Strong Responder	0.551703	0.0283583	4 Progressive disease	2.00594	0.118458
ERMS01_LTC	Dactinomycin, Selinexor	0.01, 0.01	3 Non-Responder	0.00232831	0.0612559	4 Progressive disease	4.46415	0.254716
ERMS01_LTC	Dactinomycin, Selinexor	0.1, 0.1	1 Strong Responder	0.612748	0.0186636	4 Progressive disease	1.73279	0.0736906
ERMS01_LTC	Dactinomycin, Selinexor	1, 1	1 Strong Responder	0.947859	0.00896673	0 Complete remission	0.233307	0.039772
ERMS01_LTC	SN-38, Olaparib	0.1, 0.1	1 Strong Responder	0.93444	0.00835638	0 Complete remission	0.293353	0.0367947
ERMS01_LTC	SN-38, Olaparib	1, 1	1 Strong Responder	0.955197	0.00768776	0 Complete remission	0.200473	0.0340978
ERMS01_LTC	Benzethonium chloride	1000	1 Strong Responder	0.861429	0.00842111	2 Partial remission	0.683654	0.0357092
ERMS01_LTC	Control AQUA	1	3 Non-Responder	0.0351914	0.0329405	4 Progressive disease	4.75999	0.0674512
ERMS01_LTC	Control DMSO	1	3 Non-Responder	0	0.043929	4 Progressive disease	4.93362	0.15325
ERMS01_LTC	Staurosporine	0.0001	2 Weak responder	0.156542	0.0476044	4 Progressive disease	4.1613	0.196091
ERMS01_LTC	Staurosporine	0.001	3 Non-Responder	0.070662	0.0455948	4 Progressive disease	4.585	0.174119
ERMS01_LTC	Staurosporine	0.01	1 Strong Responder	0.573046	0.0325602	4 Progressive disease	2.10643	0.14671
ERMS01_LTC	Staurosporine	0.1	1 Strong Responder	0.691488	0.0855596	3 Stable disease	1.52208	0.419462
ERMS01_LTC	Staurosporine	1	1 Strong Responder	0.79348	0.0435611	3 Stable disease	1.01889	0.212571
ERMS01_LTC	Afatinib	0.1	3 Non-Responder	0.0278737	0.0659389	4 Progressive disease	4.7961	0.2892
ERMS01_LTC	Afatinib	1	3 Non-Responder	0.0650064	0.102943	4 Progressive disease	4.6129	0.487249
ERMS01_LTC	Afatinib	10	3 Non-Responder	0.0930465	0.0627374	4 Progressive disease	4.47456	0.27656
ERMS01_LTC	Ceritinib	0.01	3 Non-Responder	0.0951493	0.0772709	4 Progressive disease	4.46419	0.35511
ERMS01_LTC	Ceritinib	0.1	3 Non-Responder	0.0957293	0.0428172	4 Progressive disease	4.46132	0.159435
ERMS01_LTC	Ceritinib	1	3 Non-Responder	0.0898903	0.0366904	4 Progressive disease	4.49013	0.115385
ERMS01_LTC	Cisplatin	0.01	3 Non-Responder	-0.00273401	0.055372	4 Progressive disease	4.9471	0.225866
ERMS01_LTC	Cisplatin	0.1	3 Non-Responder	0.0831914	0.0736512	4 Progressive disease	4.52318	0.335104
ERMS01_LTC	Cisplatin	1	3 Non-Responder	-0.0319524	0.0739786	4 Progressive disease	5.09126	0.32894
ERMS01_LTC	Dabrafenib	0.01	3 Non-Responder	-0.0461989	0.0417513	4 Progressive disease	5.16154	0.129321
ERMS01_LTC	Dabrafenib	0.1	3 Non-Responder	0.0737687	0.055408	4 Progressive disease	4.56967	0.23362
ERMS01_LTC	Dabrafenib	1	3 Non-Responder	-0.284919	0.0861507	4 Progressive disease	6.3393	0.376669
ERMS01_LTC	Dabrafenib, Trametinib	0.01, 0.01	3 Non-Responder	0.0776569	0.0509185	4 Progressive disease	4.55049	0.207673
ERMS01_LTC	Dabrafenib, Trametinib	0.1, 0.1	3 Non-Responder	-0.072744	0.0490801	4 Progressive disease	5.29251	0.177781
ERMS01_LTC	Dabrafenib, Trametinib	1, 1	2 Weak responder	0.112638	0.0379371	4 Progressive disease	4.3779	0.128602
ERMS01_LTC	Dasatinib	0.01	2 Weak responder	0.110717	0.0546374	4 Progressive disease	4.38738	0.232571
ERMS01_LTC	Dasatinib	0.1	2 Weak responder	0.149525	0.0426933	4 Progressive disease	4.19592	0.165465
ERMS01_LTC	Dasatinib	1	3 Non-Responder	0.0225543	0.122456	4 Progressive disease	4.82234	0.585287
ERMS01_LTC	Decitabine	0.01	3 Non-Responder	-0.114036	0.0504651	4 Progressive disease	5.49623	0.181221
ERMS01_LTC	Decitabine	0.1	3 Non-Responder	0.0130942	0.0488871	4 Progressive disease	4.86901	0.187878
ERMS01_LTC	Decitabine	1	2 Weak responder	0.202101	0.0548993	4 Progressive disease	3.93653	0.241679
ERMS01_LTC	Doxorubicin	0.01	NA	0.103671	0.069646	4 Progressive disease	4.42214	0.314956
ERMS01_LTC	Doxorubicin	0.1	3 Non-Responder	0.0359488	0.0399119	4 Progressive disease	4.75626	0.130177
ERMS01_LTC	Doxorubicin	1	2 Weak responder	0.214391	0.0436534	4 Progressive disease	3.8759	0.178575
ERMS01_LTC	Erdafitinib	0.01	3 Non-Responder	0.0538269	0.0545548	4 Progressive disease	4.66805	0.226755
ERMS01_LTC	Erdafitinib	0.1	2 Weak responder	0.266898	0.0342545	4 Progressive disease	3.61684	0.126248
ERMS01_LTC	Erdafitinib	1	2 Weak responder	0.47844	0.0278516	4 Progressive disease	2.57317	0.11177
ERMS01_LTC	Erlotinib	0.01	3 Non-Responder	0.0618804	0.0510798	4 Progressive disease	4.62832	0.206976
ERMS01_LTC	Erlotinib	0.1	3 Non-Responder	-0.074791	0.0412875	4 Progressive disease	5.30261	0.119842
ERMS01_LTC	Erlotinib	1	3 Non-Responder	0.00290142	0.0600566	4 Progressive disease	4.9193	0.253854
ERMS01_LTC	Everolimus	0.01	2 Weak responder	0.125264	0.0417923	4 Progressive disease	4.31561	0.156662
ERMS01_LTC	Everolimus	0.1	3 Non-Responder	-0.0163111	0.0535654	4 Progressive disease	5.01409	0.213497
ERMS01_LTC	Everolimus	1	3 Non-Responder	-0.0771606	0.0560069	4 Progressive disease	5.3143	0.221587
ERMS01_LTC	Everolimus, Trametinib	0.01, 0.01	3 Non-Responder	-0.113881	0.0700198	4 Progressive disease	5.49546	0.300328
ERMS01_LTC	Everolimus, Trametinib	0.1, 0.1	3 Non-Responder	-0.087231	0.0563514	4 Progressive disease	5.36398	0.222556
ERMS01_LTC	Everolimus, Trametinib	1, 1	3 Non-Responder	-0.0372681	0.0534856	4 Progressive disease	5.11748	0.210624
ERMS01_LTC	Gemcitabine	0.01	1 Strong Responder	0.940308	0.0118842	0 Complete remission	0.294499	0.0579142
ERMS01_LTC	Gemcitabine	0.1	1 Strong Responder	0.952477	0.00851404	0 Complete remission	0.234462	0.0413688
ERMS01_LTC	Gemcitabine	1	1 Strong Responder	0.958472	0.007746	0 Complete remission	0.204884	0.0376821
ERMS01_LTC	Ifosfamide	0.01	3 Non-Responder	-0.0086961	0.0662997	4 Progressive disease	4.97652	0.288265
ERMS01_LTC	Ifosfamide	0.1	3 Non-Responder	0.000286134	0.0659389	4 Progressive disease	4.9322	0.286982
ERMS01_LTC	Ifosfamide	1	3 Non-Responder	-0.00839882	0.0695478	4 Progressive disease	4.97505	0.306351
ERMS01_LTC	Ivosidenib	0.01	3 Non-Responder	0.0333486	0.0697289	4 Progressive disease	4.76909	0.310485
ERMS01_LTC	Ivosidenib	0.1	2 Weak responder	0.119047	0.0348066	4 Progressive disease	4.34628	0.106122
ERMS01_LTC	Ivosidenib	1	3 Non-Responder	-0.0336471	0.0533567	4 Progressive disease	5.09962	0.210246
ERMS01_LTC	Methotrexate	0.01	3 Non-Responder	0.0797131	0.0590672	4 Progressive disease	4.54034	0.255014
ERMS01_LTC	Methotrexate	0.1	3 Non-Responder	0.00973334	0.104894	4 Progressive disease	4.8856	0.494753
ERMS01_LTC	Methotrexate	1	1 Strong Responder	0.62538	0.0250174	4 Progressive disease	1.84823	0.109261
ERMS01_LTC	Olaparib	0.1	3 Non-Responder	0.0993801	0.0700829	4 Progressive disease	4.44331	0.31702
ERMS01_LTC	Olaparib	1	2 Weak responder	0.407196	0.0366091	4 Progressive disease	2.92467	0.156104
ERMS01_LTC	Olaparib	0.01	2 Weak responder	0.147735	0.0367025	4 Progressive disease	3.81352	0.139617
ERMS01_LTC	Oxaliplatin	0.01	3 Non-Responder	-0.0309723	0.0571783	4 Progressive disease	5.08642	0.233699
ERMS01_LTC	Oxaliplatin	0.1	3 Non-Responder	0.0238425	0.0543419	4 Progressive disease	4.81599	0.222485
ERMS01_LTC	Oxaliplatin	1	2 Weak responder	0.264279	0.0545717	4 Progressive disease	3.62976	0.24449
ERMS01_LTC	Paclitaxel	0.01	1 Strong Responder	0.872536	0.010577	2 Partial remission	0.628861	0.0483887
ERMS01_LTC	Paclitaxel	0.1	1 Strong Responder	0.894699	0.00962618	1 Strong remission	0.519513	0.0446661
ERMS01_LTC	Paclitaxel	1	1 Strong Responder	0.878932	0.00974663	2 Partial remission	0.597304	0.0443626
ERMS01_LTC	Pimasertib	0.01	3 Non-Responder	-0.13133	0.0750725	4 Progressive disease	5.58155	0.327293
ERMS01_LTC	Pimasertib	0.1	3 Non-Responder	-0.104923	0.0770685	4 Progressive disease	5.45126	0.34044
ERMS01_LTC	Pimasertib	1	NA	0.155882	0.131485	4 Progressive disease	4.16455	0.635669
ERMS01_LTC	Ponatinib	0.01	3 Non-Responder	0.0918041	0.0749163	4 Progressive disease	4.48069	0.342401
ERMS01_LTC	Ponatinib	0.1	NA	0.126617	0.111027	4 Progressive disease	4.30894	0.531162
ERMS01_LTC	Ponatinib	1	2 Weak responder	0.203845	0.0336543	4 Progressive disease	3.92792	0.112613
ERMS01_LTC	Ruxolitinib	0.1	3 Non-Responder	0.00885414	0.0437711	4 Progressive disease	4.88993	0.153502
ERMS01_LTC	Ruxolitinib	1	3 Non-Responder	-0.0556704	0.0711885	4 Progressive disease	5.20827	0.311737
ERMS01_LTC	Ruxolitinib	10	3 Non-Responder	-0.0252612	0.0521077	4 Progressive disease	5.05824	0.203476
ERMS01_LTC	Selitrectinib	0.01	3 Non-Responder	-0.125266	0.0546797	4 Progressive disease	5.55163	0.207453
ERMS01_LTC	Selitrectinib	0.1	3 Non-Responder	-0.013618	0.0796618	4 Progressive disease	5.0008	0.36102
ERMS01_LTC	Selitrectinib	1	3 Non-Responder	0.0502235	0.0504276	4 Progressive disease	4.68583	0.201769
ERMS01_LTC	Sonidegib	0.01	3 Non-Responder	-0.00181374	0.0815281	4 Progressive disease	4.94256	0.371775
ERMS01_LTC	Sonidegib	0.1	3 Non-Responder	0.028288	0.0672808	4 Progressive disease	4.79405	0.29666
ERMS01_LTC	Sonidegib	1	3 Non-Responder	0.0556887	0.0534448	4 Progressive disease	4.65887	0.220414
ERMS01_LTC	Sorafenib	0.01	2 Weak responder	0.142128	0.0428439	4 Progressive disease	4.23241	0.165515
ERMS01_LTC	Sorafenib	0.1	2 Weak responder	0.150205	0.0482868	4 Progressive disease	4.19256	0.199481
ERMS01_LTC	Sorafenib	1	2 Weak responder	0.438577	0.0590488	4 Progressive disease	2.76984	0.278329
ERMS01_LTC	Tazemetostat	0.01	3 Non-Responder	0.0298592	0.0737596	4 Progressive disease	4.7863	0.332145
ERMS01_LTC	Tazemetostat	0.1	3 Non-Responder	-0.054908	0.13788	4 Progressive disease	5.20451	0.660757
ERMS01_LTC	Tazemetostat	1	3 Non-Responder	-0.00364575	0.0780015	4 Progressive disease	4.9516	0.352755
ERMS01_LTC	Tovorafenib	0.01	3 Non-Responder	0.0800389	0.0686367	4 Progressive disease	4.53873	0.307882
ERMS01_LTC	Tovorafenib	0.1	3 Non-Responder	-0.083927	0.105912	4 Progressive disease	5.34768	0.495422
ERMS01_LTC	Tovorafenib	1	2 Weak responder	0.139871	0.0488431	4 Progressive disease	4.24354	0.201725
ERMS01_LTC	Tovorafenib, Pimasertib	0.01, 0.01	3 Non-Responder	-0.111059	0.0623266	4 Progressive disease	5.48154	0.25605
ERMS01_LTC	Tovorafenib, Pimasertib	0.1, 0.1	3 Non-Responder	0.0794649	0.0372405	4 Progressive disease	4.54157	0.117709
ERMS01_LTC	Tovorafenib, Pimasertib	1, 1	1 Strong Responder	0.889638	0.0120947	1 Strong remission	0.544483	0.0572238
ERMS01_LTC	Trametinib	0.01	3 Non-Responder	0.0306776	0.0539028	4 Progressive disease	4.78226	0.220579
ERMS01_LTC	Trametinib	0.1	3 Non-Responder	-0.0524539	0.0419145	4 Progressive disease	5.1924	0.129414
ERMS01_LTC	Trametinib	1	3 Non-Responder	-0.226572	0.0604171	4 Progressive disease	6.05143	0.231333
ERMS01_LTC	Vincristine	0.01	3 Non-Responder	0.0213271	0.0494554	4 Progressive disease	4.8284	0.192454
ERMS01_LTC	Vincristine	0.1	3 Non-Responder	0.0494644	0.0611186	4 Progressive disease	4.68958	0.264015
ERMS01_LTC	Vincristine	1	3 Non-Responder	0.0301464	0.0646928	4 Progressive disease	4.78488	0.28245
ERMS01_LTC	Volasertib	0.01	2 Weak responder	0.184378	0.0566422	4 Progressive disease	4.02396	0.249939
ERMS01_LTC	Volasertib	0.1	1 Strong Responder	0.796044	0.0299061	3 Stable disease	1.00624	0.144197
ERMS01_LTC	Volasertib	1	1 Strong Responder	0.843633	0.0204948	3 Stable disease	0.771453	0.0982328
ERMS01_LTC	Benzethonium chloride	1000	1 Strong Responder	0.817316	0.00945289	3 Stable disease	0.817435	0.0380198
ERMS01_LTC	Control AQUA	1	3 Non-Responder	-0.0368263	0.0296427	4 Progressive disease	4.63936	0.0807808
ERMS01_LTC	Control DMSO	1	3 Non-Responder	0	0.0320686	4 Progressive disease	4.47457	0.101465
ERMS01_LTC	Staurosporine	0.0001	3 Non-Responder	-0.0340203	0.0367098	4 Progressive disease	4.6268	0.126388
ERMS01_LTC	Staurosporine	0.001	3 Non-Responder	-0.0932494	0.0539007	4 Progressive disease	4.89182	0.21416
ERMS01_LTC	Staurosporine	0.01	2 Weak responder	0.523083	0.095414	4 Progressive disease	2.134	0.424186
ERMS01_LTC	Staurosporine	0.1	1 Strong Responder	0.623611	0.0498073	4 Progressive disease	1.68418	0.21957
ERMS01_LTC	Staurosporine	1	1 Strong Responder	0.949887	0.0218492	NA	0.224232	0.0976336
ERMS01_LTC	Alpelisib	0.01	3 Non-Responder	-0.085065	0.0647828	4 Progressive disease	4.8552	0.268154
ERMS01_LTC	Alpelisib	0.1	3 Non-Responder	0.079827	0.0712203	4 Progressive disease	4.11738	0.304697
ERMS01_LTC	Alpelisib	1	2 Weak responder	0.252787	0.105227	4 Progressive disease	3.34346	0.464701
ERMS01_LTC	Chloroquine	0.1	3 Non-Responder	-0.134966	0.0501841	4 Progressive disease	5.07849	0.192775
ERMS01_LTC	Chloroquine	1	3 Non-Responder	-0.192554	0.046455	4 Progressive disease	5.33617	0.169017
ERMS01_LTC	Chloroquine	10	3 Non-Responder	-0.318709	0.0685686	4 Progressive disease	5.90066	0.276102
ERMS01_LTC	Crizotinib	0.01	3 Non-Responder	-0.117185	0.0725819	4 Progressive disease	4.99893	0.304349
ERMS01_LTC	Crizotinib	0.1	3 Non-Responder	-0.0500275	0.0395504	4 Progressive disease	4.69842	0.141308
ERMS01_LTC	Crizotinib	1	3 Non-Responder	0.00859255	0.107895	4 Progressive disease	4.43613	0.47219
ERMS01_LTC	Dactinomycin	0.01	3 Non-Responder	0.0011423	0.0294384	4 Progressive disease	4.46946	0.0841407
ERMS01_LTC	Dactinomycin	0.1	2 Weak responder	0.470756	0.0314512	4 Progressive disease	2.36814	0.130083
ERMS01_LTC	Dactinomycin	1	1 Strong Responder	0.930407	0.0218938	0 Complete remission	0.3114	0.0977104
ERMS01_LTC	Doxorubicin	0.01	3 Non-Responder	-0.114115	0.059773	4 Progressive disease	4.98519	0.242395
ERMS01_LTC	Doxorubicin	0.1	3 Non-Responder	-0.118499	0.0817675	4 Progressive disease	5.0048	0.347829
ERMS01_LTC	Doxorubicin	1	3 Non-Responder	-0.0464495	0.11259	4 Progressive disease	4.68241	0.492478
ERMS01_LTC	Duvelisib	0.01	3 Non-Responder	-0.0469238	0.0554379	4 Progressive disease	4.68454	0.224166
ERMS01_LTC	Duvelisib	0.1	3 Non-Responder	-0.0388906	0.0829631	4 Progressive disease	4.64859	0.355944
ERMS01_LTC	Duvelisib	1	3 Non-Responder	0.041221	0.0861743	4 Progressive disease	4.29013	0.37312
ERMS01_LTC	Eprenetapopt	0.01	3 Non-Responder	-0.0387375	0.0361255	4 Progressive disease	4.64791	0.122561
ERMS01_LTC	Eprenetapopt	0.1	3 Non-Responder	-0.0364981	0.0599253	4 Progressive disease	4.63789	0.246655
ERMS01_LTC	Eprenetapopt, Romidepsin	0.01, 0.01	1 Strong Responder	0.861848	0.0197041	2 Partial remission	0.618172	0.0870462
ERMS01_LTC	Eprenetapopt, Romidepsin	0.1, 0.1	1 Strong Responder	0.953136	0.0137162	0 Complete remission	0.209697	0.0611896
ERMS01_LTC	Eprenetapopt, Romidepsin	0.1, 1	1 Strong Responder	0.956031	0.0122256	0 Complete remission	0.19674	0.0545222
ERMS01_LTC	Erlotinib	0.01	3 Non-Responder	-0.260478	0.0917937	4 Progressive disease	5.6401	0.390318
ERMS01_LTC	Erlotinib	0.1	3 Non-Responder	-0.123891	0.0753248	4 Progressive disease	5.02893	0.317169
ERMS01_LTC	Erlotinib	1	3 Non-Responder	-0.159407	0.0703921	4 Progressive disease	5.18785	0.292181
ERMS01_LTC	Etoposide	0.01	2 Weak responder	0.274946	0.0399038	4 Progressive disease	3.24431	0.162693
ERMS01_LTC	Etoposide	0.1	1 Strong Responder	0.848686	0.0188489	2 Partial remission	0.677064	0.0829314
ERMS01_LTC	Etoposide	1	1 Strong Responder	0.931413	0.0116684	0 Complete remission	0.306898	0.0517454
ERMS01_LTC	Gemcitabine	0.01	1 Strong Responder	0.956647	0.011279	0 Complete remission	0.193988	0.0502767
ERMS01_LTC	Gemcitabine	0.1	1 Strong Responder	0.957302	0.011171	0 Complete remission	0.191054	0.0497974
ERMS01_LTC	Gemcitabine	1	1 Strong Responder	0.95817	0.0117916	0 Complete remission	0.187169	0.0525915
ERMS01_LTC	Irinotecan	0.01	3 Non-Responder	-0.0437139	0.0756956	4 Progressive disease	4.67017	0.321724
ERMS01_LTC	Irinotecan	0.1	2 Weak responder	0.425329	0.0365247	4 Progressive disease	2.57141	0.152677
ERMS01_LTC	Irinotecan	1	1 Strong Responder	0.942933	0.0149484	0 Complete remission	0.255349	0.0666367
ERMS01_LTC	Larotrectinib	0.01	3 Non-Responder	-0.000858001	0.0393098	4 Progressive disease	4.47841	0.143618
ERMS01_LTC	Larotrectinib	0.1	2 Weak responder	0.236808	0.0917396	4 Progressive disease	3.41496	0.403125
ERMS01_LTC	Larotrectinib	1	3 Non-Responder	-0.0275964	0.052994	4 Progressive disease	4.59806	0.212973
ERMS01_LTC	Olaparib	0.1	2 Weak responder	0.212976	0.0462893	4 Progressive disease	3.5216	0.191112
ERMS01_LTC	Olaparib	1	2 Weak responder	0.329724	0.0710082	4 Progressive disease	2.9992	0.310367
ERMS01_LTC	SN-38	0.01	2 Weak responder	0.370066	0.0643502	4 Progressive disease	2.81868	0.280756
ERMS01_LTC	Oxaliplatin	0.01	3 Non-Responder	-0.127064	0.127543	4 Progressive disease	5.04313	0.559125
ERMS01_LTC	Oxaliplatin	0.1	3 Non-Responder	-0.0674911	0.0625035	4 Progressive disease	4.77657	0.257851
ERMS01_LTC	Oxaliplatin	1	3 Non-Responder	0.0839764	0.0565237	4 Progressive disease	4.09881	0.235223
ERMS01_LTC	Paclitaxel	0.01	1 Strong Responder	0.884834	0.0112959	1 Strong remission	0.51532	0.0491749
ERMS01_LTC	Paclitaxel	0.1	1 Strong Responder	0.900875	0.0169396	0 Complete remission	0.443541	0.0751273
ERMS01_LTC	Paclitaxel	1	1 Strong Responder	0.863512	0.0121596	2 Partial remission	0.610726	0.0526171
ERMS01_LTC	Palbociclib	0.01	3 Non-Responder	-0.0694075	0.0528182	4 Progressive disease	4.78514	0.209957
ERMS01_LTC	Palbociclib	0.1	3 Non-Responder	0.0851698	0.0615295	4 Progressive disease	4.09347	0.259199
ERMS01_LTC	Palbociclib	1	3 Non-Responder	0.0858125	0.0793835	4 Progressive disease	4.0906	0.342882
ERMS01_LTC	Pazopanib	0.01	3 Non-Responder	0.0662933	0.0645358	4 Progressive disease	4.17794	0.272787
ERMS01_LTC	Pazopanib	0.1	2 Weak responder	0.402975	0.0547515	4 Progressive disease	2.67143	0.237382
ERMS01_LTC	Pazopanib	1	2 Weak responder	0.411547	0.0547703	4 Progressive disease	2.63307	0.237689
ERMS01_LTC	Regorafenib	0.01	3 Non-Responder	0.0450269	0.102369	4 Progressive disease	4.2731	0.447693
ERMS01_LTC	Regorafenib	0.1	3 Non-Responder	0.064861	0.0829655	4 Progressive disease	4.18435	0.358905
ERMS01_LTC	Regorafenib	1	3 Non-Responder	-0.0262908	0.0760789	4 Progressive disease	4.59221	0.324103
ERMS01_LTC	Romidepsin	0.01	1 Strong Responder	0.860345	0.0383527	2 Partial remission	0.624897	0.171026
ERMS01_LTC	Romidepsin	0.1	1 Strong Responder	0.957418	0.0125403	0 Complete remission	0.190538	0.055946
ERMS01_LTC	Romidepsin	1	1 Strong Responder	0.955325	0.0123198	0 Complete remission	0.199904	0.0549393
ERMS01_LTC	Selinexor	0.01	3 Non-Responder	0.0473615	0.0616946	4 Progressive disease	4.26265	0.258582
ERMS01_LTC	Selinexor	0.1	3 Non-Responder	-0.121081	0.105496	4 Progressive disease	5.01636	0.458138
ERMS01_LTC	Selinexor	1	1 Strong Responder	0.637171	0.0889955	3 Stable disease	1.62351	0.396511
ERMS01_LTC	SN-38	0.1	1 Strong Responder	0.893459	0.015235	1 Strong remission	0.476727	0.0673074
ERMS01_LTC	SN-38	1	1 Strong Responder	0.954686	0.0134967	0 Complete remission	0.20276	0.0602165
ERMS01_LTC	Sunitinib	0.01	3 Non-Responder	-0.131399	0.0541109	4 Progressive disease	5.06253	0.213179
ERMS01_LTC	Sunitinib	0.1	3 Non-Responder	-0.0226541	0.0518198	4 Progressive disease	4.57594	0.207358
ERMS01_LTC	Sunitinib	1	3 Non-Responder	0.0115392	0.0422284	4 Progressive disease	4.42294	0.16014
ERMS01_LTC	TAK-632	0.1	3 Non-Responder	0.0516412	0.0448851	4 Progressive disease	4.2435	0.17629
ERMS01_LTC	TAK-632	1	3 Non-Responder	-0.145616	0.0623257	4 Progressive disease	5.12614	0.253501
ERMS01_LTC	TAK-632	10	1 Strong Responder	0.664481	0.102855	3 Stable disease	1.5013	0.458972
ERMS01_LTC	Temozolomide	0.01	3 Non-Responder	0.0690473	0.0601461	4 Progressive disease	4.16562	0.252007
ERMS01_LTC	Temozolomide	0.1	3 Non-Responder	-0.0757978	0.10427	4 Progressive disease	4.81374	0.453616
ERMS01_LTC	Temozolomide	1	3 Non-Responder	0.0329521	0.0305597	4 Progressive disease	4.32713	0.095239
ERMS01_LTC	Temozolomide, Palbociclib	0.01, 0.01	3 Non-Responder	-0.0969994	0.0707029	4 Progressive disease	4.9086	0.296138
ERMS01_LTC	Temozolomide, Palbociclib	0.1, 0.1	3 Non-Responder	-0.0302766	0.0448938	4 Progressive disease	4.61005	0.171537
ERMS01_LTC	Temozolomide, Palbociclib	1, 1	3 Non-Responder	0.0301556	0.0818891	4 Progressive disease	4.33964	0.352958
ERMS01_LTC	Venetoclax	0.1	3 Non-Responder	-0.0939206	0.0678379	4 Progressive disease	4.89483	0.282524
ERMS01_LTC	Venetoclax	1	3 Non-Responder	-0.351295	0.0904765	4 Progressive disease	6.04647	0.380919
ERMS01_LTC	Venetoclax	10	3 Non-Responder	-0.186237	0.0551758	4 Progressive disease	5.3079	0.215562
ERMS01_LTC	Vismodegib	0.001	3 Non-Responder	-0.10688	0.0725844	4 Progressive disease	4.95281	0.304748
ERMS01_LTC	Vismodegib	0.01	3 Non-Responder	0.00480874	0.0857841	4 Progressive disease	4.45306	0.370327
ERMS01_LTC	Vismodegib	0.1	3 Non-Responder	0.069545	0.0449048	4 Progressive disease	4.16339	0.177369
ERMS01_LTC	Vorinostat	0.01	3 Non-Responder	-0.054549	0.0937943	4 Progressive disease	4.71866	0.40582
ERMS01_LTC	Vorinostat	0.1	3 Non-Responder	-0.193212	0.0723762	4 Progressive disease	5.33911	0.300371
ERMS01_LTC	Vorinostat	1	NA	0.129663	0.123523	4 Progressive disease	3.89439	0.545613
ERMS01_PDX	SN-38, Olaparib	0.01, 0.01	2 Weak responder	0.610067	0.129298	3 Stable disease	1.70087	0.530976
ERMS01_PDX	Dactinomycin, Selinexor	0.01, 0.01	3 Non-Responder	-0.247632	0.177839	4 Progressive disease	5.44211	0.48132
ERMS01_PDX	Dactinomycin, Selinexor	0.1, 0.1	1 Strong Responder	0.829421	0.0696921	NA	0.744057	0.292394
ERMS01_PDX	Dactinomycin, Selinexor	1, 1	1 Strong Responder	0.944414	0.0357957	NA	0.242465	0.153768
ERMS01_PDX	SN-38, Olaparib	0.1, 0.1	1 Strong Responder	0.812075	0.117715	NA	0.819721	0.505226
ERMS01_PDX	SN-38, Olaparib	1, 1	1 Strong Responder	0.762055	0.0507855	3 Stable disease	1.03791	0.188711
ERMS01_PDX	Olaparib	0.01	2 Weak responder	0.296652	0.0845593	4 Progressive disease	4.54833	0.319726
ERMS01_PDX	Benzethonium chloride	1000	1 Strong Responder	0.796699	0.0409537	3 Stable disease	1.31468	0.231724
ERMS01_PDX	Control AQUA	1	2 Weak responder	0.241575	0.0868403	4 Progressive disease	4.90449	0.29419
ERMS01_PDX	Control DMSO	1	3 Non-Responder	0	0.13793	4 Progressive disease	6.46668	0.630704
ERMS01_PDX	Staurosporine	0.0001	2 Weak responder	0.48809	0.109585	4 Progressive disease	3.31036	0.630831
ERMS01_PDX	Staurosporine	0.001	2 Weak responder	0.466558	0.114169	4 Progressive disease	3.4496	0.657175
ERMS01_PDX	Staurosporine	0.01	1 Strong Responder	0.850902	0.0596443	NA	0.964166	0.374061
ERMS01_PDX	Staurosporine	0.1	2 Weak responder	0.334793	0.124299	4 Progressive disease	4.30168	0.685624
ERMS01_PDX	Afatinib	0.1	3 Non-Responder	-0.0168893	0.24425	4 Progressive disease	6.5759	1.44341
ERMS01_PDX	Afatinib	1	2 Weak responder	0.434065	0.191401	4 Progressive disease	3.65972	1.18514
ERMS01_PDX	Afatinib	10	2 Weak responder	0.382046	0.0753939	4 Progressive disease	3.99611	0.292919
ERMS01_PDX	Ceritinib	0.01	2 Weak responder	0.379099	0.131985	4 Progressive disease	4.01517	0.758362
ERMS01_PDX	Ceritinib	0.1	NA	0.397713	0.232384	NA	3.89479	1.45395
ERMS01_PDX	Ceritinib	1	NA	0.23712	0.13314	4 Progressive disease	4.9333	0.713983
ERMS01_PDX	Cisplatin	0.01	NA	0.110513	0.125011	4 Progressive disease	5.75203	0.582066
ERMS01_PDX	Cisplatin	0.1	NA	0.123595	0.133861	4 Progressive disease	5.66743	0.666173
ERMS01_PDX	Cisplatin	1	NA	0.203553	0.134504	4 Progressive disease	5.15037	0.71008
ERMS01_PDX	Dabrafenib	0.01	3 Non-Responder	-0.118396	0.128898	4 Progressive disease	7.2323	0.444112
ERMS01_PDX	Dabrafenib	0.1	NA	0.220932	0.12023	4 Progressive disease	5.03798	0.602538
ERMS01_PDX	Dabrafenib	1	2 Weak responder	0.499167	0.0727234	4 Progressive disease	3.23873	0.348401
ERMS01_PDX	Dabrafenib, Trametinib	0.01, 0.01	2 Weak responder	0.51541	0.0570271	4 Progressive disease	3.13369	0.20636
ERMS01_PDX	Dabrafenib, Trametinib	0.1, 0.1	3 Non-Responder	0.0722471	0.250735	4 Progressive disease	5.99948	1.51216
ERMS01_PDX	Dabrafenib, Trametinib	1, 1	3 Non-Responder	-1.03284	0.425288	4 Progressive disease	13.1457	2.43305
ERMS01_PDX	Dasatinib	0.01	NA	0.162397	0.183792	4 Progressive disease	5.41651	1.06466
ERMS01_PDX	Dasatinib	0.1	3 Non-Responder	-0.0749126	0.339828	4 Progressive disease	6.95111	2.09037
ERMS01_PDX	Dasatinib	1	NA	-0.160532	0.376903	4 Progressive disease	7.50478	2.32481
ERMS01_PDX	Decitabine	0.01	3 Non-Responder	0.0114001	0.128011	4 Progressive disease	6.39296	0.544508
ERMS01_PDX	Decitabine	0.1	2 Weak responder	0.409336	0.159555	4 Progressive disease	3.81964	0.962192
ERMS01_PDX	Decitabine	1	2 Weak responder	0.57145	0.0802688	4 Progressive disease	2.7713	0.443148
ERMS01_PDX	Doxorubicin	0.01	2 Weak responder	0.584099	0.0871873	4 Progressive disease	2.6895	0.499077
ERMS01_PDX	Doxorubicin	0.1	2 Weak responder	0.374074	0.083583	4 Progressive disease	4.04766	0.369186
ERMS01_PDX	Doxorubicin	1	NA	0.125752	0.11352	4 Progressive disease	5.65348	0.484625
ERMS01_PDX	Erdafitinib	0.01	2 Weak responder	0.323103	0.0725172	4 Progressive disease	4.37728	0.194029
ERMS01_PDX	Erdafitinib	0.1	3 Non-Responder	-0.382911	0.146832	4 Progressive disease	8.94284	0.375281
ERMS01_PDX	Erdafitinib	1	2 Weak responder	0.430882	0.173908	4 Progressive disease	3.6803	1.06579
ERMS01_PDX	Erlotinib	0.01	NA	0.26235	0.191495	4 Progressive disease	4.77015	1.14762
ERMS01_PDX	Erlotinib	0.1	NA	0.243118	0.137211	4 Progressive disease	4.89451	0.747947
ERMS01_PDX	Erlotinib	1	3 Non-Responder	-0.125089	0.144791	4 Progressive disease	7.27559	0.610863
ERMS01_PDX	Everolimus	0.01	2 Weak responder	0.338745	0.169057	4 Progressive disease	4.27613	1.01056
ERMS01_PDX	Everolimus	0.1	NA	0.177451	0.158949	4 Progressive disease	5.31916	0.887345
ERMS01_PDX	Everolimus	1	NA	-0.28619	0.477036	NA	8.31738	2.97627
ERMS01_PDX	Everolimus, Trametinib	0.01, 0.01	3 Non-Responder	-0.237534	0.194177	4 Progressive disease	8.00273	0.98363
ERMS01_PDX	Everolimus, Trametinib	0.1, 0.1	2 Weak responder	0.478784	0.0810558	4 Progressive disease	3.37053	0.408265
ERMS01_PDX	Everolimus, Trametinib	1, 1	3 Non-Responder	-1.21668	0.284052	4 Progressive disease	14.3346	1.19142
ERMS01_PDX	Gemcitabine	0.01	1 Strong Responder	0.923472	0.04628	NA	0.494884	0.29536
ERMS01_PDX	Gemcitabine	0.1	1 Strong Responder	0.96889	0.0181193	NA	0.201181	0.115517
ERMS01_PDX	Gemcitabine	1	1 Strong Responder	0.971767	0.0103057	NA	0.182571	0.0642206
ERMS01_PDX	Ifosfamide	0.01	NA	0.356444	0.198834	4 Progressive disease	4.16167	1.22005
ERMS01_PDX	Ifosfamide	0.1	NA	0.141081	0.0940562	4 Progressive disease	5.55435	0.276551
ERMS01_PDX	Ifosfamide	1	NA	0.16458	0.15499	4 Progressive disease	5.40239	0.852596
ERMS01_PDX	Ivosidenib	0.01	3 Non-Responder	-0.0644294	0.335772	4 Progressive disease	6.88332	2.06494
ERMS01_PDX	Ivosidenib	0.1	2 Weak responder	0.319599	0.155619	4 Progressive disease	4.39994	0.910254
ERMS01_PDX	Ivosidenib	1	2 Weak responder	0.289869	0.0722794	4 Progressive disease	4.59219	0.133682
ERMS01_PDX	Methotrexate	0.01	3 Non-Responder	0.0796073	0.101391	4 Progressive disease	5.95188	0.304821
ERMS01_PDX	Methotrexate	0.1	3 Non-Responder	0.0268043	0.126355	4 Progressive disease	6.29334	0.539352
ERMS01_PDX	Methotrexate	1	2 Weak responder	0.388736	0.0791438	4 Progressive disease	3.95285	0.33661
ERMS01_PDX	Olaparib	0.1	2 Weak responder	0.453679	0.0778577	4 Progressive disease	3.53288	0.367106
ERMS01_PDX	Olaparib	1	1 Strong Responder	0.619885	0.0523723	4 Progressive disease	2.45808	0.239218
ERMS01_PDX	Olaparib	0.01	3 Non-Responder	-0.825516	0.488696	4 Progressive disease	7.96281	1.93693
ERMS01_PDX	Oxaliplatin	0.01	3 Non-Responder	-0.160841	0.249474	4 Progressive disease	7.50678	1.43756
ERMS01_PDX	Oxaliplatin	0.1	NA	0.311227	0.211467	4 Progressive disease	4.45408	1.29665
ERMS01_PDX	Oxaliplatin	1	NA	0.371057	0.246795	NA	4.06717	1.54586
ERMS01_PDX	Paclitaxel	0.01	1 Strong Responder	0.861331	0.0228864	3 Stable disease	0.896726	0.119393
ERMS01_PDX	Paclitaxel	0.1	1 Strong Responder	0.866659	0.0361193	3 Stable disease	0.862271	0.217907
ERMS01_PDX	Paclitaxel	1	1 Strong Responder	0.852551	0.036071	3 Stable disease	0.953505	0.213919
ERMS01_PDX	Pimasertib	0.01	3 Non-Responder	0.0532202	0.180465	4 Progressive disease	6.12252	1.00267
ERMS01_PDX	Pimasertib	0.1	3 Non-Responder	-0.757299	0.218488	4 Progressive disease	11.3639	0.876271
ERMS01_PDX	Pimasertib	1	3 Non-Responder	-1.28098	0.854029	NA	14.7504	5.33207
ERMS01_PDX	Ponatinib	0.01	3 Non-Responder	-0.0135298	0.263857	4 Progressive disease	6.55417	1.58201
ERMS01_PDX	Ponatinib	0.1	NA	0.30488	0.312063	NA	4.49512	1.96981
ERMS01_PDX	Ponatinib	1	NA	0.286285	0.194681	4 Progressive disease	4.61537	1.17571
ERMS01_PDX	Ruxolitinib	0.1	NA	0.221306	0.174083	4 Progressive disease	5.03557	1.01296
ERMS01_PDX	Ruxolitinib	1	3 Non-Responder	-0.341749	0.263414	4 Progressive disease	8.67666	1.47834
ERMS01_PDX	Ruxolitinib	10	3 Non-Responder	-0.00721138	0.324931	4 Progressive disease	6.51331	2.0029
ERMS01_PDX	Selitrectinib	0.01	3 Non-Responder	0.0681419	0.155671	4 Progressive disease	6.02603	0.817298
ERMS01_PDX	Selitrectinib	0.1	NA	0.23133	0.118794	4 Progressive disease	4.97074	0.595904
ERMS01_PDX	Selitrectinib	1	NA	0.224816	0.20977	4 Progressive disease	5.01287	1.26535
ERMS01_PDX	Sonidegib	0.01	NA	-0.532011	0.768282	NA	9.90702	4.87337
ERMS01_PDX	Sonidegib	0.1	2 Weak responder	0.275525	0.0901679	4 Progressive disease	4.68494	0.362223
ERMS01_PDX	Sonidegib	1	3 Non-Responder	-0.507227	0.602735	NA	9.74675	3.77999
ERMS01_PDX	Sorafenib	0.01	3 Non-Responder	0.0708794	0.1697	4 Progressive disease	6.00832	0.927833
ERMS01_PDX	Sorafenib	0.1	2 Weak responder	0.335017	0.146721	4 Progressive disease	4.30023	0.851069
ERMS01_PDX	Sorafenib	1	2 Weak responder	0.560629	0.0728334	4 Progressive disease	2.84127	0.380841
ERMS01_PDX	Tazemetostat	0.01	NA	0.192671	0.177681	4 Progressive disease	5.22074	1.03002
ERMS01_PDX	Tazemetostat	0.1	3 Non-Responder	-0.34016	0.397788	4 Progressive disease	8.66638	2.42953
ERMS01_PDX	Tazemetostat	1	NA	0.304371	0.178874	4 Progressive disease	4.49841	1.07028
ERMS01_PDX	Tovorafenib	0.01	NA	0.128782	0.172461	4 Progressive disease	5.63389	0.970489
ERMS01_PDX	Tovorafenib	0.1	3 Non-Responder	-0.424424	0.298767	4 Progressive disease	9.21129	1.71045
ERMS01_PDX	Tovorafenib	1	3 Non-Responder	-0.0172761	0.364032	NA	6.5784	2.26496
ERMS01_PDX	Tovorafenib, Pimasertib	0.01, 0.01	3 Non-Responder	0.0785756	0.156136	4 Progressive disease	5.95855	0.825669
ERMS01_PDX	Tovorafenib, Pimasertib	0.1, 0.1	3 Non-Responder	-1.67293	0.936064	NA	17.285	5.81373
ERMS01_PDX	Tovorafenib, Pimasertib	1, 1	1 Strong Responder	0.801159	0.0695237	NA	1.28584	0.431742
ERMS01_PDX	Trametinib	0.01	NA	0.133899	0.0958476	4 Progressive disease	5.60079	0.292881
ERMS01_PDX	Trametinib	0.1	3 Non-Responder	-0.0169593	0.114339	4 Progressive disease	6.57635	0.367846
ERMS01_PDX	Trametinib	1	3 Non-Responder	-0.953237	0.378246	4 Progressive disease	12.631	2.11312
ERMS01_PDX	Vincristine	0.01	3 Non-Responder	0.0674344	0.154946	4 Progressive disease	6.0306	0.81119
ERMS01_PDX	Vincristine	0.1	NA	0.208964	0.124565	4 Progressive disease	5.11538	0.632418
ERMS01_PDX	Vincristine	1	1 Strong Responder	0.62887	0.0438621	4 Progressive disease	2.39998	0.160195
ERMS01_PDX	Volasertib	0.01	NA	0.156562	0.179806	4 Progressive disease	5.45424	1.03392
ERMS01_PDX	Volasertib	0.1	1 Strong Responder	0.659368	0.106462	4 Progressive disease	2.20276	0.654075
ERMS01_PDX	Volasertib	1	1 Strong Responder	0.800976	0.0311671	3 Stable disease	1.28703	0.157686
ERMS01_PDX	Benzethonium chloride	1000	1 Strong Responder	0.75607	0.0697727	3 Stable disease	1.06401	0.280142
ERMS01_PDX	Control AQUA	1	3 Non-Responder	-0.0405581	0.128752	4 Progressive disease	4.53886	0.24079
ERMS01_PDX	Control DMSO	1	3 Non-Responder	0	0.158086	4 Progressive disease	4.36195	0.487596
ERMS01_PDX	Staurosporine	0.0001	NA	0.35783	0.406128	NA	2.80111	1.74362
ERMS01_PDX	Staurosporine	0.001	NA	0.249275	0.148069	4 Progressive disease	3.27462	0.532125
ERMS01_PDX	Staurosporine	0.01	1 Strong Responder	0.732834	0.0578294	3 Stable disease	1.16537	0.216008
ERMS01_PDX	Staurosporine	0.1	3 Non-Responder	0.0982302	0.213762	4 Progressive disease	3.93348	0.822235
ERMS01_PDX	Staurosporine	1	1 Strong Responder	0.948665	0.046575	NA	0.223921	0.20161
ERMS01_PDX	Alpelisib	0.01	3 Non-Responder	-0.24222	0.190704	4 Progressive disease	5.4185	0.570162
ERMS01_PDX	Alpelisib	0.1	NA	0.282794	0.205061	4 Progressive disease	3.12842	0.823271
ERMS01_PDX	Alpelisib	1	3 Non-Responder	-0.0610291	0.172612	4 Progressive disease	4.62816	0.54703
ERMS01_PDX	Chloroquine	0.1	3 Non-Responder	-0.0338468	0.167697	4 Progressive disease	4.50959	0.53005
ERMS01_PDX	Chloroquine	1	NA	0.1693	0.258428	4 Progressive disease	3.62347	1.05196
ERMS01_PDX	Chloroquine	10	3 Non-Responder	0.0122238	0.15886	4 Progressive disease	4.30863	0.498191
ERMS01_PDX	Crizotinib	0.01	3 Non-Responder	-0.233527	0.170212	4 Progressive disease	5.38058	0.435298
ERMS01_PDX	Crizotinib	0.1	3 Non-Responder	0.078073	0.23549	4 Progressive disease	4.0214	0.923611
ERMS01_PDX	Crizotinib	1	3 Non-Responder	-1.78966	1.50934	NA	12.1684	6.44161
ERMS01_PDX	Dactinomycin	0.01	3 Non-Responder	-0.0305188	0.263546	4 Progressive disease	4.49507	1.03394
ERMS01_PDX	Dactinomycin	0.1	2 Weak responder	0.396284	0.14481	4 Progressive disease	2.63338	0.558866
ERMS01_PDX	Dactinomycin	1	1 Strong Responder	0.844613	0.0514346	3 Stable disease	0.67779	0.211175
ERMS01_PDX	Doxorubicin	0.01	3 Non-Responder	-0.307115	0.326042	4 Progressive disease	5.70157	1.27137
ERMS01_PDX	Doxorubicin	0.1	3 Non-Responder	0.0591535	0.213873	4 Progressive disease	4.10393	0.812314
ERMS01_PDX	Doxorubicin	1	3 Non-Responder	-0.0616301	0.202379	4 Progressive disease	4.63078	0.715068
ERMS01_PDX	Duvelisib	0.01	3 Non-Responder	-1.7032	0.958121	NA	11.7912	3.96599
ERMS01_PDX	Duvelisib	0.1	NA	0.341502	0.211977	4 Progressive disease	2.87234	0.867095
ERMS01_PDX	Duvelisib	1	NA	0.151346	0.213626	4 Progressive disease	3.70179	0.834907
ERMS01_PDX	Eprenetapopt	0.01	NA	0.133443	0.172915	4 Progressive disease	3.77988	0.624787
ERMS01_PDX	Eprenetapopt	0.1	2 Weak responder	0.368075	0.112803	4 Progressive disease	2.75643	0.383619
ERMS01_PDX	Eprenetapopt, Romidepsin	0.01, 0.01	1 Strong Responder	0.820423	0.0631101	3 Stable disease	0.783308	0.260986
ERMS01_PDX	Eprenetapopt, Romidepsin	0.1, 0.1	1 Strong Responder	0.944822	0.0248237	NA	0.240684	0.104884
ERMS01_PDX	Eprenetapopt, Romidepsin	0.1, 1	1 Strong Responder	0.911382	0.0439707	NA	0.386546	0.186867
ERMS01_PDX	Erlotinib	0.01	NA	0.340294	0.21464	4 Progressive disease	2.8776	0.879254
ERMS01_PDX	Erlotinib	0.1	NA	0.105574	0.242701	4 Progressive disease	3.90144	0.964647
ERMS01_PDX	Erlotinib	1	3 Non-Responder	-0.195128	0.228815	4 Progressive disease	5.21309	0.810292
ERMS01_PDX	Etoposide	0.01	2 Weak responder	0.435946	0.0751543	4 Progressive disease	2.46038	0.178392
ERMS01_PDX	Etoposide	0.1	1 Strong Responder	0.645078	0.103571	3 Stable disease	1.54815	0.417313
ERMS01_PDX	Etoposide	1	1 Strong Responder	0.745581	0.0475006	3 Stable disease	1.10976	0.165954
ERMS01_PDX	Gemcitabine	0.01	1 Strong Responder	0.909942	0.0595336	NA	0.392829	0.255943
ERMS01_PDX	Gemcitabine	0.1	1 Strong Responder	0.931278	0.0417767	NA	0.299762	0.179121
ERMS01_PDX	Gemcitabine	1	1 Strong Responder	0.936253	0.0435749	NA	0.278059	0.187513
ERMS01_PDX	Irinotecan	0.01	NA	0.164178	0.16647	4 Progressive disease	3.64582	0.600983
ERMS01_PDX	Irinotecan	0.1	NA	0.305985	0.167075	4 Progressive disease	3.02726	0.645443
ERMS01_PDX	Irinotecan	1	1 Strong Responder	0.793449	0.0590674	3 Stable disease	0.900964	0.23715
ERMS01_PDX	Larotrectinib	0.01	3 Non-Responder	-0.143406	0.233087	4 Progressive disease	4.98748	0.850222
ERMS01_PDX	Larotrectinib	0.1	NA	0.243519	0.262464	4 Progressive disease	3.29973	1.08381
ERMS01_PDX	Larotrectinib	1	NA	0.338812	0.33549	NA	2.88407	1.42744
ERMS01_PDX	Olaparib	0.1	NA	-0.207563	0.359182	4 Progressive disease	5.26733	1.45188
ERMS01_PDX	Olaparib	1	2 Weak responder	0.517538	0.12909	4 Progressive disease	2.10448	0.511586
ERMS01_PDX	SN-38	0.01	2 Weak responder	0.311861	0.151231	4 Progressive disease	3.00163	0.567952
ERMS01_PDX	Oxaliplatin	0.01	3 Non-Responder	-0.026675	0.131108	4 Progressive disease	4.47831	0.276498
ERMS01_PDX	Oxaliplatin	0.1	2 Weak responder	0.333057	0.152199	4 Progressive disease	2.90917	0.578783
ERMS01_PDX	Oxaliplatin	1	3 Non-Responder	-0.0575067	0.161265	4 Progressive disease	4.61279	0.478468
ERMS01_PDX	Paclitaxel	0.01	1 Strong Responder	0.760229	0.0454102	3 Stable disease	1.04587	0.159894
ERMS01_PDX	Paclitaxel	0.1	1 Strong Responder	0.685894	0.0692241	3 Stable disease	1.37011	0.260227
ERMS01_PDX	Paclitaxel	1	1 Strong Responder	0.785352	0.0416224	3 Stable disease	0.936286	0.148351
ERMS01_PDX	Palbociclib	0.01	NA	0.229283	0.222074	4 Progressive disease	3.36183	0.89281
ERMS01_PDX	Palbociclib	0.1	2 Weak responder	0.33504	0.119471	4 Progressive disease	2.90052	0.407979
ERMS01_PDX	Palbociclib	1	2 Weak responder	0.323056	0.146522	4 Progressive disease	2.95279	0.54729
ERMS01_PDX	Pazopanib	0.01	3 Non-Responder	0.0884708	0.256893	4 Progressive disease	3.97605	1.02864
ERMS01_PDX	Pazopanib	0.1	NA	0.125833	0.210928	4 Progressive disease	3.81307	0.81537
ERMS01_PDX	Pazopanib	1	3 Non-Responder	0.0137338	0.141978	4 Progressive disease	4.30205	0.39022
ERMS01_PDX	Regorafenib	0.01	3 Non-Responder	-0.0830028	0.338369	4 Progressive disease	4.72401	1.37825
ERMS01_PDX	Regorafenib	0.1	3 Non-Responder	-0.148581	0.208589	4 Progressive disease	5.01006	0.717069
ERMS01_PDX	Regorafenib	1	3 Non-Responder	-0.314827	0.388289	4 Progressive disease	5.73521	1.56767
ERMS01_PDX	Romidepsin	0.01	2 Weak responder	0.462543	0.166219	4 Progressive disease	2.34436	0.676023
ERMS01_PDX	Romidepsin	0.1	1 Strong Responder	0.953228	0.0228942	NA	0.204018	0.0972245
ERMS01_PDX	Romidepsin	1	1 Strong Responder	0.947441	0.0327993	NA	0.229261	0.140755
ERMS01_PDX	Selinexor	0.01	3 Non-Responder	-0.267296	0.23243	4 Progressive disease	5.52788	0.803775
ERMS01_PDX	Selinexor	0.1	2 Weak responder	0.373559	0.119836	4 Progressive disease	2.73251	0.424185
ERMS01_PDX	Selinexor	1	1 Strong Responder	0.881198	0.0476198	NA	0.518207	0.199474
ERMS01_PDX	SN-38	0.1	1 Strong Responder	0.80881	0.0428365	3 Stable disease	0.833962	0.161934
ERMS01_PDX	SN-38	1	1 Strong Responder	0.76765	0.0787719	3 Stable disease	1.0135	0.324384
ERMS01_PDX	Sunitinib	0.01	3 Non-Responder	-0.377787	0.181213	4 Progressive disease	6.00984	0.416506
ERMS01_PDX	Sunitinib	0.1	NA	0.134121	0.155997	4 Progressive disease	3.77692	0.533629
ERMS01_PDX	Sunitinib	1	3 Non-Responder	-0.5285	0.189871	4 Progressive disease	6.66724	0.361209
ERMS01_PDX	TAK-632	0.1	3 Non-Responder	-0.382114	0.261432	4 Progressive disease	6.02871	0.919919
ERMS01_PDX	TAK-632	1	3 Non-Responder	-0.515389	0.260815	4 Progressive disease	6.61006	0.865046
ERMS01_PDX	TAK-632	10	1 Strong Responder	0.699076	0.158062	NA	1.31261	0.673666
ERMS01_PDX	Temozolomide	0.01	3 Non-Responder	-0.712781	0.350624	4 Progressive disease	7.47107	1.28125
ERMS01_PDX	Temozolomide	0.1	3 Non-Responder	-0.305326	0.153637	4 Progressive disease	5.69377	0.209792
ERMS01_PDX	Temozolomide	1	NA	0.254162	0.201014	4 Progressive disease	3.25331	0.797841
ERMS01_PDX	Temozolomide, Palbociclib	0.01, 0.01	3 Non-Responder	-0.232167	0.185771	4 Progressive disease	5.37465	0.543754
ERMS01_PDX	Temozolomide, Palbociclib	0.1, 0.1	3 Non-Responder	-0.152075	0.197758	4 Progressive disease	5.02529	0.654626
ERMS01_PDX	Temozolomide, Palbociclib	1, 1	3 Non-Responder	0.0615222	0.130081	4 Progressive disease	4.09359	0.335492
ERMS01_PDX	Venetoclax	0.1	3 Non-Responder	-0.367089	0.219477	4 Progressive disease	5.96318	0.687152
ERMS01_PDX	Venetoclax	1	NA	0.175391	0.209529	4 Progressive disease	3.5969	0.82076
ERMS01_PDX	Venetoclax	10	3 Non-Responder	-0.274903	0.324386	4 Progressive disease	5.56107	1.27109
ERMS01_PDX	Vismodegib	0.001	3 Non-Responder	-0.21005	0.165132	4 Progressive disease	5.27818	0.413173
ERMS01_PDX	Vismodegib	0.01	3 Non-Responder	0.0461639	0.208727	4 Progressive disease	4.16059	0.782706
ERMS01_PDX	Vismodegib	0.1	3 Non-Responder	-0.368898	0.188362	4 Progressive disease	5.97106	0.479122
ERMS01_PDX	Vorinostat	0.01	NA	0.204899	0.146588	4 Progressive disease	3.46819	0.50847
ERMS01_PDX	Vorinostat	0.1	2 Weak responder	0.279337	0.106771	4 Progressive disease	3.1435	0.305661
ERMS01_PDX	Vorinostat	1	NA	0.174798	0.162627	4 Progressive disease	3.59949	0.584219
ERMS02_LTC	Olaparib	0.01	NA	0.202702	0.433152	NA	2.04028	1.07176
ERMS02_LTC	Olaparib	0.1	NA	0.348234	0.218214	3 Stable disease	1.66786	0.508318
ERMS02_LTC	Olaparib	1	3 Non-Responder	0.0948895	0.300295	4 Progressive disease	2.31617	0.698194
ERMS02_LTC	Olaparib	0.01	NA	-0.235599	0.564127	NA	2.9626	1.29146
ERMS02_LTC	Olaparib	0.1	3 Non-Responder	-0.167366	0.209183	4 Progressive disease	2.79899	0.327508
ERMS02_LTC	Benzethonium chloride	1000	1 Strong Responder	0.716022	0.0617652	3 Stable disease	0.726695	0.121814
ERMS02_LTC	Control AQUA	1	3 Non-Responder	-0.256831	0.202702	4 Progressive disease	3.21621	0.265288
ERMS02_LTC	Control DMSO	1	3 Non-Responder	0	0.195998	4 Progressive disease	2.55899	0.354654
ERMS02_LTC	Staurosporine	0.0001	3 Non-Responder	-0.312754	0.209113	4 Progressive disease	3.35932	0.263802
ERMS02_LTC	Staurosporine	0.001	3 Non-Responder	-0.244819	0.185553	4 Progressive disease	3.18548	0.174804
ERMS02_LTC	Staurosporine	0.01	2 Weak responder	0.574674	0.0912293	3 Stable disease	1.0884	0.178178
ERMS02_LTC	Staurosporine	0.1	1 Strong Responder	0.644809	0.0723069	3 Stable disease	0.908929	0.135531
ERMS02_LTC	Staurosporine	1	1 Strong Responder	0.74763	0.0833693	3 Stable disease	0.645811	0.193658
ERMS02_LTC	Afatinib	0.1	2 Weak responder	0.289172	0.136601	4 Progressive disease	1.819	0.242156
ERMS02_LTC	Afatinib	1	NA	0.101053	0.286421	4 Progressive disease	2.30039	0.659976
ERMS02_LTC	Afatinib	10	NA	0.246988	0.248857	3 Stable disease	1.92695	0.578118
ERMS02_LTC	Ceritinib	0.01	3 Non-Responder	-0.0232939	0.386145	NA	2.6186	0.919082
ERMS02_LTC	Ceritinib	0.1	NA	0.148581	0.172308	4 Progressive disease	2.17877	0.321316
ERMS02_LTC	Ceritinib	1	2 Weak responder	0.385832	0.175532	3 Stable disease	1.57165	0.392838
ERMS02_LTC	Cisplatin	0.01	2 Weak responder	0.516962	0.190244	NA	1.23609	0.455694
ERMS02_LTC	Cisplatin	0.1	3 Non-Responder	-0.0763009	0.460759	NA	2.75424	1.11558
ERMS02_LTC	Cisplatin	1	2 Weak responder	0.526533	0.164074	3 Stable disease	1.2116	0.384822
ERMS02_LTC	Dabrafenib	0.01	NA	0.378775	0.334532	NA	1.58971	0.827225
ERMS02_LTC	Dabrafenib	0.1	NA	0.403957	0.309542	NA	1.52527	0.763387
ERMS02_LTC	Dabrafenib	1	NA	-0.180274	0.410582	4 Progressive disease	3.02031	0.96369
ERMS02_LTC	Dasatinib	0.01	3 Non-Responder	-0.0332858	0.552105	NA	2.64416	1.36448
ERMS02_LTC	Dasatinib	0.1	NA	0.106338	0.162377	4 Progressive disease	2.28687	0.26871
ERMS02_LTC	Dasatinib	1	3 Non-Responder	-0.431395	0.427244	4 Progressive disease	3.66292	0.968309
ERMS02_LTC	Decitabine	0.01	NA	0.160778	0.18229	4 Progressive disease	2.14756	0.359187
ERMS02_LTC	Decitabine	0.1	3 Non-Responder	-0.0719168	0.383802	4 Progressive disease	2.74302	0.905587
ERMS02_LTC	Decitabine	1	2 Weak responder	0.402846	0.192653	3 Stable disease	1.52811	0.445189
ERMS02_LTC	Doxorubicin	0.01	3 Non-Responder	0.0749852	0.177883	4 Progressive disease	2.3671	0.315571
ERMS02_LTC	Doxorubicin	0.1	NA	0.12807	0.412308	NA	2.23126	1.00876
ERMS02_LTC	Doxorubicin	1	1 Strong Responder	0.67015	0.0675169	3 Stable disease	0.844083	0.127146
ERMS02_LTC	Erdafitinib	0.01	NA	0.167128	0.135017	4 Progressive disease	2.13131	0.179232
ERMS02_LTC	Erdafitinib	0.1	2 Weak responder	0.322834	0.140567	4 Progressive disease	1.73286	0.267793
ERMS02_LTC	Erdafitinib	1	2 Weak responder	0.431835	0.100124	3 Stable disease	1.45393	0.158251
ERMS02_LTC	Erlotinib	0.01	3 Non-Responder	-0.233626	0.281291	4 Progressive disease	3.15683	0.5716
ERMS02_LTC	Erlotinib	0.1	2 Weak responder	0.47596	0.190323	NA	1.34101	0.450178
ERMS02_LTC	Erlotinib	1	3 Non-Responder	-0.362251	0.241414	4 Progressive disease	3.48598	0.385013
ERMS02_LTC	Everolimus	0.01	3 Non-Responder	-0.8753	0.334374	4 Progressive disease	4.79887	0.538345
ERMS02_LTC	Everolimus	0.1	NA	0.394627	0.328387	NA	1.54914	0.812449
ERMS02_LTC	Everolimus	1	NA	0.2959	0.326569	NA	1.80178	0.797505
ERMS02_LTC	Gemcitabine	0.01	1 Strong Responder	0.574892	0.0719805	3 Stable disease	1.08785	0.105821
ERMS02_LTC	Gemcitabine	0.1	2 Weak responder	0.491965	0.107785	3 Stable disease	1.30005	0.208838
ERMS02_LTC	Gemcitabine	1	2 Weak responder	0.379439	0.138796	3 Stable disease	1.58801	0.278773
ERMS02_LTC	Ifosfamide	0.01	NA	0.306712	0.277803	NA	1.77411	0.66702
ERMS02_LTC	Ifosfamide	0.1	2 Weak responder	0.455724	0.191195	3 Stable disease	1.39279	0.449577
ERMS02_LTC	Ifosfamide	1	NA	0.247182	0.343678	NA	1.92645	0.83796
ERMS02_LTC	Ivosidenib	0.01	NA	0.410281	0.250444	NA	1.50908	0.605796
ERMS02_LTC	Ivosidenib	0.1	NA	-0.28822	0.645712	NA	3.29654	1.58795
ERMS02_LTC	Ivosidenib	1	3 Non-Responder	-0.0764979	0.188261	4 Progressive disease	2.75474	0.293823
ERMS02_LTC	Methotrexate	0.01	2 Weak responder	0.574578	0.104045	3 Stable disease	1.08865	0.219374
ERMS02_LTC	Methotrexate	0.1	2 Weak responder	0.509355	0.184138	NA	1.25555	0.4379
ERMS02_LTC	Methotrexate	1	3 Non-Responder	0.0313249	0.187326	4 Progressive disease	2.47883	0.334317
ERMS02_LTC	Olaparib	1	NA	0.309547	0.195862	3 Stable disease	1.6555	0.412386
ERMS02_LTC	SN-38	0.01	2 Weak responder	0.390133	0.126722	3 Stable disease	1.46228	0.230077
ERMS02_LTC	SN-38	0.1	2 Weak responder	0.547486	0.0818004	3 Stable disease	1.08499	0.129558
ERMS02_LTC	Oxaliplatin	0.01	3 Non-Responder	-0.116144	0.196996	4 Progressive disease	2.8562	0.312145
ERMS02_LTC	Oxaliplatin	0.1	NA	-0.580974	0.787852	NA	4.04569	1.93656
ERMS02_LTC	Oxaliplatin	1	NA	-0.223134	0.514829	NA	3.12998	1.24398
ERMS02_LTC	Paclitaxel	0.01	2 Weak responder	0.443904	0.138091	3 Stable disease	1.42304	0.293216
ERMS02_LTC	Paclitaxel	0.1	2 Weak responder	0.456015	0.104763	3 Stable disease	1.39205	0.186147
ERMS02_LTC	Paclitaxel	1	2 Weak responder	0.526045	0.0973032	3 Stable disease	1.21284	0.1837
ERMS02_LTC	Pimasertib	0.01	NA	-0.14736	0.283051	4 Progressive disease	2.93608	0.599219
ERMS02_LTC	Pimasertib	0.1	3 Non-Responder	-0.237287	0.220623	4 Progressive disease	3.1662	0.355229
ERMS02_LTC	Pimasertib	1	2 Weak responder	0.570357	0.111166	3 Stable disease	1.09945	0.240222
ERMS02_LTC	Ponatinib	0.01	3 Non-Responder	0.0766213	0.36692	NA	2.36291	0.879984
ERMS02_LTC	Ponatinib	0.1	NA	0.228045	0.406309	NA	1.97542	1.00305
ERMS02_LTC	Ponatinib	1	NA	0.342401	0.263042	NA	1.68279	0.631428
ERMS02_LTC	Ruxolitinib	0.1	NA	0.183328	0.309734	NA	2.08985	0.73779
ERMS02_LTC	Ruxolitinib	1	2 Weak responder	0.575532	0.0874117	3 Stable disease	1.08621	0.165448
ERMS02_LTC	Ruxolitinib	10	3 Non-Responder	-0.00869958	0.367749	NA	2.58125	0.870416
ERMS02_LTC	Selitrectinib	0.01	NA	-0.267972	0.398576	4 Progressive disease	3.24472	0.915466
ERMS02_LTC	Selitrectinib	0.1	3 Non-Responder	-0.0361001	0.159635	4 Progressive disease	2.65137	0.178469
ERMS02_LTC	Selitrectinib	1	2 Weak responder	0.511563	0.224248	NA	1.2499	0.547077
ERMS02_LTC	Sonidegib	0.01	2 Weak responder	0.420884	0.185938	3 Stable disease	1.48195	0.429203
ERMS02_LTC	Sonidegib	0.1	NA	0.207006	0.331716	NA	2.02926	0.800913
ERMS02_LTC	Sonidegib	1	3 Non-Responder	-0.101333	0.154547	4 Progressive disease	2.8183	0.0620118
ERMS02_LTC	Sorafenib	0.01	3 Non-Responder	0.0755916	0.319614	4 Progressive disease	2.36555	0.749305
ERMS02_LTC	Sorafenib	0.1	NA	0.17314	0.290728	4 Progressive disease	2.11592	0.683737
ERMS02_LTC	Sorafenib	1	2 Weak responder	0.44145	0.193289	3 Stable disease	1.42932	0.453224
ERMS02_LTC	Tazemetostat	0.01	2 Weak responder	0.336235	0.163385	3 Stable disease	1.69857	0.345531
ERMS02_LTC	Tazemetostat	0.1	NA	-0.264273	0.478608	NA	3.23526	1.13972
ERMS02_LTC	Tazemetostat	1	3 Non-Responder	0.0201457	0.347612	4 Progressive disease	2.50743	0.818847
ERMS02_LTC	Tovorafenib	0.01	3 Non-Responder	-0.0840666	0.386513	4 Progressive disease	2.77411	0.911299
ERMS02_LTC	Tovorafenib	0.1	NA	0.2008	0.211848	4 Progressive disease	2.04514	0.462116
ERMS02_LTC	Tovorafenib	1	NA	0.246535	0.123418	4 Progressive disease	1.92811	0.168342
ERMS02_LTC	Trametinib	0.01	3 Non-Responder	0.0407931	0.370857	NA	2.4546	0.885952
ERMS02_LTC	Trametinib	0.1	NA	0.344873	0.251395	NA	1.67646	0.599893
ERMS02_LTC	Trametinib	1	2 Weak responder	0.447413	0.169294	3 Stable disease	1.41406	0.386358
ERMS02_LTC	Vincristine	0.01	NA	-0.119734	0.440118	NA	2.86539	1.05392
ERMS02_LTC	Vincristine	0.1	3 Non-Responder	-0.114167	0.209803	4 Progressive disease	2.85114	0.363464
ERMS02_LTC	Vincristine	1	2 Weak responder	0.448647	0.131931	3 Stable disease	1.4109	0.275218
ERMS02_LTC	Volasertib	0.01	NA	-0.130405	0.418788	NA	2.89269	0.993862
ERMS02_LTC	Volasertib	0.1	NA	0.254332	0.190556	4 Progressive disease	1.90815	0.409693
ERMS02_LTC	Volasertib	1	2 Weak responder	0.436282	0.108741	3 Stable disease	1.44255	0.193553
ERMS02_LTC	Benzethonium chloride	1000	1 Strong Responder	0.728159	0.0606833	3 Stable disease	0.651794	0.115522
ERMS02_LTC	Control AQUA	1	3 Non-Responder	-0.144957	0.188929	4 Progressive disease	2.74526	0.257666
ERMS02_LTC	Control DMSO	1	3 Non-Responder	0	0.191931	4 Progressive disease	2.3977	0.325406
ERMS02_LTC	Staurosporine	0.0001	3 Non-Responder	-0.652096	0.244151	4 Progressive disease	3.96123	0.231685
ERMS02_LTC	Staurosporine	0.001	3 Non-Responder	-0.467292	0.20806	4 Progressive disease	3.51813	0.144539
ERMS02_LTC	Staurosporine	0.01	2 Weak responder	0.54254	0.0940113	3 Stable disease	1.09685	0.169265
ERMS02_LTC	Staurosporine	0.1	2 Weak responder	0.500887	0.108725	3 Stable disease	1.19672	0.203915
ERMS02_LTC	Staurosporine	1	1 Strong Responder	0.597491	0.0725312	3 Stable disease	0.965095	0.114405
ERMS02_LTC	Alpelisib	0.01	3 Non-Responder	0.0671098	0.16949	4 Progressive disease	2.23679	0.270176
ERMS02_LTC	Alpelisib	0.1	NA	0.257276	0.250105	3 Stable disease	1.78083	0.548816
ERMS02_LTC	Alpelisib	1	NA	0.266058	0.158082	4 Progressive disease	1.75977	0.294324
ERMS02_LTC	Chloroquine	0.1	3 Non-Responder	-0.40618	0.318397	4 Progressive disease	3.3716	0.611089
ERMS02_LTC	Chloroquine	1	3 Non-Responder	-0.0124926	0.344293	4 Progressive disease	2.42765	0.756913
ERMS02_LTC	Chloroquine	10	NA	0.11301	0.463186	NA	2.12674	1.07242
ERMS02_LTC	Crizotinib	0.01	3 Non-Responder	-0.0981902	0.409225	NA	2.63313	0.913808
ERMS02_LTC	Crizotinib	0.1	NA	-0.328328	0.615571	NA	3.18493	1.41124
ERMS02_LTC	Crizotinib	1	3 Non-Responder	-0.107072	0.167514	4 Progressive disease	2.65443	0.177602
ERMS02_LTC	Dactinomycin	0.01	NA	-0.204014	0.304381	4 Progressive disease	2.88686	0.615733
ERMS02_LTC	Dactinomycin	0.1	2 Weak responder	0.406352	0.0834214	4 Progressive disease	1.42339	0.0518705
ERMS02_LTC	Dactinomycin	1	2 Weak responder	0.468291	0.12156	3 Stable disease	1.27488	0.234553
ERMS02_LTC	Doxorubicin	0.01	NA	-0.154406	0.278218	4 Progressive disease	2.76792	0.55126
ERMS02_LTC	Doxorubicin	0.1	NA	-0.168946	0.362953	4 Progressive disease	2.80278	0.782719
ERMS02_LTC	Doxorubicin	1	NA	-0.108813	0.234887	4 Progressive disease	2.6586	0.432427
ERMS02_LTC	Duvelisib	0.01	3 Non-Responder	0.0800565	0.147586	4 Progressive disease	2.20575	0.188702
ERMS02_LTC	Duvelisib	0.1	3 Non-Responder	-0.0808024	0.168685	4 Progressive disease	2.59144	0.19973
ERMS02_LTC	Duvelisib	1	NA	0.280746	0.2516	3 Stable disease	1.72456	0.556007
ERMS02_LTC	Eprenetapopt	0.01	3 Non-Responder	-0.0594217	0.386029	NA	2.54017	0.858984
ERMS02_LTC	Eprenetapopt	0.1	3 Non-Responder	0.081498	0.195201	4 Progressive disease	2.20229	0.360168
ERMS02_LTC	Erlotinib	0.01	3 Non-Responder	-0.606772	0.621584	NA	3.85256	1.39565
ERMS02_LTC	Erlotinib	0.1	3 Non-Responder	-0.334507	0.261173	4 Progressive disease	3.19975	0.451181
ERMS02_LTC	Erlotinib	1	2 Weak responder	0.385177	0.183386	3 Stable disease	1.47416	0.391552
ERMS02_LTC	Etoposide	0.01	3 Non-Responder	-0.572897	0.279183	4 Progressive disease	3.77133	0.431419
ERMS02_LTC	Etoposide	0.1	2 Weak responder	0.49103	0.118313	3 Stable disease	1.22036	0.230312
ERMS02_LTC	Etoposide	1	2 Weak responder	0.453194	0.104465	3 Stable disease	1.31108	0.176287
ERMS02_LTC	Gemcitabine	0.01	2 Weak responder	0.356089	0.0998787	4 Progressive disease	1.54391	0.115958
ERMS02_LTC	Gemcitabine	0.1	2 Weak responder	0.500687	0.0925142	3 Stable disease	1.1972	0.151013
ERMS02_LTC	Gemcitabine	1	2 Weak responder	0.464662	0.100771	3 Stable disease	1.28358	0.167429
ERMS02_LTC	Irinotecan	0.01	3 Non-Responder	0.0648741	0.374423	NA	2.24215	0.844609
ERMS02_LTC	Irinotecan	0.1	2 Weak responder	0.362028	0.149853	3 Stable disease	1.52966	0.29326
ERMS02_LTC	Irinotecan	1	NA	0.160899	0.144805	4 Progressive disease	2.01191	0.214454
ERMS02_LTC	Larotrectinib	0.01	3 Non-Responder	-0.191071	0.211692	4 Progressive disease	2.85583	0.327738
ERMS02_LTC	Larotrectinib	0.1	3 Non-Responder	-0.551789	0.295198	4 Progressive disease	3.72072	0.495974
ERMS02_LTC	Larotrectinib	1	NA	0.157732	0.30403	NA	2.01951	0.675485
ERMS02_LTC	SN-38	1	2 Weak responder	0.443256	0.117842	3 Stable disease	1.33491	0.216823
ERMS02_LTC	SN-38, Olaparib	1, 1	2 Weak responder	0.459593	0.0962669	3 Stable disease	1.29573	0.149511
ERMS02_LTC	SN-38, Olaparib	0.01, 0.01	2 Weak responder	0.322622	0.132485	4 Progressive disease	1.62415	0.228738
ERMS02_LTC	Oxaliplatin	0.01	3 Non-Responder	-0.561958	0.29447	4 Progressive disease	3.74511	0.490068
ERMS02_LTC	Oxaliplatin	0.1	NA	-0.260071	0.373306	4 Progressive disease	3.02127	0.795632
ERMS02_LTC	Oxaliplatin	1	3 Non-Responder	-0.304757	0.323329	4 Progressive disease	3.12842	0.648645
ERMS02_LTC	Paclitaxel	0.01	2 Weak responder	0.349447	0.132251	3 Stable disease	1.55983	0.236085
ERMS02_LTC	Paclitaxel	0.1	2 Weak responder	0.602345	0.104437	3 Stable disease	0.953458	0.214384
ERMS02_LTC	Paclitaxel	1	NA	0.227442	0.136774	4 Progressive disease	1.85236	0.210588
ERMS02_LTC	Palbociclib	0.01	3 Non-Responder	-0.367497	0.235322	4 Progressive disease	3.27885	0.346897
ERMS02_LTC	Palbociclib	0.1	3 Non-Responder	-0.151575	0.205397	4 Progressive disease	2.76113	0.319554
ERMS02_LTC	Palbociclib	1	NA	0.110793	0.303321	4 Progressive disease	2.13205	0.667232
ERMS02_LTC	Pazopanib	0.01	3 Non-Responder	-0.0270235	0.241887	4 Progressive disease	2.46249	0.474003
ERMS02_LTC	Pazopanib	0.1	2 Weak responder	0.407681	0.122836	3 Stable disease	1.4202	0.222696
ERMS02_LTC	Pazopanib	1				4 Progressive disease	1.28915	0.168884
ERMS02_LTC	Regorafenib	0.01	NA	-0.104516	0.237561	4 Progressive disease	2.6483	0.441887
ERMS02_LTC	Regorafenib	0.1	NA	0.207982	0.438341	NA	1.89902	1.01892
ERMS02_LTC	Regorafenib	1	NA	0.135712	0.150276	4 Progressive disease	2.0723	0.225233
ERMS02_LTC	Romidepsin	0.01	NA	0.274536	0.15029	4 Progressive disease	1.73944	0.272255
ERMS02_LTC	Romidepsin	0.1	2 Weak responder	0.409139	0.0980943	3 Stable disease	1.41671	0.135468
ERMS02_LTC	Romidepsin	1	NA	0.250181	0.153901	4 Progressive disease	1.79784	0.276826
ERMS02_LTC	Selinexor	0.01	NA	0.414974	0.227035	NA	1.40272	0.509989
ERMS02_LTC	Selinexor	0.1	NA	0.362731	0.195821	3 Stable disease	1.52798	0.421245
ERMS02_LTC	Selinexor	1	2 Weak responder	0.233606	0.111585	4 Progressive disease	1.83758	0.0968846
ERMS02_LTC	SN-38, Olaparib	0.1, 0.1	2 Weak responder	0.313706	0.12844	4 Progressive disease	1.64553	0.212052
ERMS02_LTC	Sunitinib	0.01	3 Non-Responder	-0.138798	0.205528	4 Progressive disease	2.73049	0.324843
ERMS02_LTC	Sunitinib	0.1	NA	0.261494	0.242814	3 Stable disease	1.77072	0.530283
ERMS02_LTC	Sunitinib	1	3 Non-Responder	0.00835639	0.309192	4 Progressive disease	2.37766	0.667438
ERMS02_LTC	TAK-632	0.1	NA	-0.129484	0.399587	4 Progressive disease	2.70816	0.884788
ERMS02_LTC	TAK-632	1	2 Weak responder	0.318542	0.147379	3 Stable disease	1.63393	0.275132
ERMS02_LTC	TAK-632	10	2 Weak responder	0.470072	0.0749651	3 Stable disease	1.27061	0.0507111
ERMS02_LTC	Temozolomide	0.01	3 Non-Responder	0.0486894	0.368974	NA	2.28096	0.828762
ERMS02_LTC	Temozolomide	0.1	2 Weak responder	0.534856	0.101825	3 Stable disease	1.11527	0.191565
ERMS02_LTC	Temozolomide	1	3 Non-Responder	-0.517404	0.238602	4 Progressive disease	3.63828	0.288933
ERMS02_LTC	Venetoclax	0.1	3 Non-Responder	-0.0733014	0.414173	NA	2.57345	0.929619
ERMS02_LTC	Venetoclax	1	NA	0.185607	0.226823	4 Progressive disease	1.95267	0.474919
ERMS02_LTC	Venetoclax	10	NA	0.320215	0.207889	3 Stable disease	1.62992	0.446683
ERMS02_LTC	Vismodegib	0.001	3 Non-Responder	0.0138448	0.360551	NA	2.3645	0.802727
ERMS02_LTC	Vismodegib	0.01	3 Non-Responder	-0.217925	0.240971	4 Progressive disease	2.92022	0.420423
ERMS02_LTC	Vismodegib	0.1	NA	0.245663	0.413849	NA	1.80867	0.961444
ERMS02_LTC	Vorinostat	0.01	NA	0.129307	0.332662	NA	2.08766	0.745604
ERMS02_LTC	Vorinostat	0.1	NA	-0.107807	0.218355	4 Progressive disease	2.65619	0.379676
ERMS02_LTC	Vorinostat	1	2 Weak responder	0.435692	0.104431	3 Stable disease	1.35304	0.170229
ERMS02_LTC	Everolimus, Trametinib	0.1, 0.1	1 Strong Responder	0.643885	0.0591836	3 Stable disease	0.911294	0.0835824
ERMS02_LTC	Everolimus, Trametinib	1, 1	2 Weak responder	0.536765	0.11561	3 Stable disease	1.18541	0.246035
ERMS02_LTC	Dabrafenib, Trametinib	1, 1	2 Weak responder	0.535221	0.138085	3 Stable disease	1.18936	0.312556
ERMS02_LTC	Tovorafenib, Pimasertib	1, 1	2 Weak responder	0.522986	0.0957254	3 Stable disease	1.22067	0.177159
ERMS02_LTC	Dactinomycin, Selinexor	1, 1	2 Weak responder	0.487323	0.0936328	3 Stable disease	1.22925	0.150233
ERMS02_LTC	Tovorafenib, Pimasertib	0.01, 0.01	2 Weak responder	0.430222	0.171502	3 Stable disease	1.45805	0.389581
ERMS02_LTC	Eprenetapopt, Romidepsin	0.01, 0.01	2 Weak responder	0.294591	0.142118	4 Progressive disease	1.69136	0.25184
ERMS02_LTC	Tovorafenib, Pimasertib	0.1, 0.1	2 Weak responder	0.291773	0.116169	4 Progressive disease	1.81234	0.159009
ERMS02_LTC	Temozolomide, Palbociclib	0.1, 0.1	NA	0.251345	0.206707	3 Stable disease	1.79505	0.431615
ERMS02_LTC	Dactinomycin, Selinexor	0.01, 0.01	NA	0.196141	0.168833	4 Progressive disease	1.92741	0.308946
ERMS02_LTC	Dactinomycin, Selinexor	0.1, 0.1	NA	0.151876	0.123212	4 Progressive disease	2.03355	0.105394
ERMS02_LTC	Temozolomide, Palbociclib	1, 1	NA	0.135779	0.266941	4 Progressive disease	2.07214	0.574951
ERMS02_LTC	Dabrafenib, Trametinib	0.01, 0.01	3 Non-Responder	0.0209765	0.251875	4 Progressive disease	2.50531	0.54303
ERMS02_LTC	Temozolomide, Palbociclib	0.01, 0.01	3 Non-Responder	-0.0128823	0.435581	NA	2.42859	0.991021
ERMS02_LTC	Eprenetapopt, Romidepsin	0.1, 0.1	3 Non-Responder	-0.024456	0.218137	4 Progressive disease	2.45634	0.403021
ERMS02_LTC	Eprenetapopt, Romidepsin	0.1, 1	3 Non-Responder	-0.130687	0.191882	4 Progressive disease	2.71105	0.276215
ERMS02_LTC	Everolimus, Trametinib	0.01, 0.01	NA	-0.201158	0.363747	4 Progressive disease	3.07375	0.827623
ERMS02_LTC	Dabrafenib, Trametinib	0.1, 0.1	3 Non-Responder	-0.674208	0.703099	NA	4.28428	1.69842
ERMS02_PDX	Olaparib	0.01	3 Non-Responder	0.0638775	0.158456	3 Stable disease	0.882563	0.135635
ERMS02_PDX	Olaparib	0.1	3 Non-Responder	0.0988074	0.186561	3 Stable disease	0.849632	0.165235
ERMS02_PDX	Olaparib	1	3 Non-Responder	-0.129765	0.121241	3 Stable disease	1.06513	0.0857627
ERMS02_PDX	Olaparib	0.01	3 Non-Responder	-0.829066	0.252219	4 Progressive disease	1.83919	0.188863
ERMS02_PDX	Olaparib	0.1	3 Non-Responder	-0.484784	0.289823	3 Stable disease	1.493	0.257001
ERMS02_PDX	Benzethonium chloride	1000	1 Strong Responder	0.654381	0.0635188	0 Complete remission	0.325845	0.0552427
ERMS02_PDX	Control AQUA	1	3 Non-Responder	0.0145793	0.0901325	3 Stable disease	0.929041	0.053633
ERMS02_PDX	Control DMSO	1	3 Non-Responder	0	0.100333	3 Stable disease	0.942786	0.066887
ERMS02_PDX	Staurosporine	0.0001	3 Non-Responder	-0.0496324	0.119279	3 Stable disease	0.989579	0.0878464
ERMS02_PDX	Staurosporine	0.001	3 Non-Responder	-0.0473389	0.0993145	3 Stable disease	0.987417	0.0621253
ERMS02_PDX	Staurosporine	0.01	3 Non-Responder	0.065914	0.125667	3 Stable disease	0.880643	0.100664
ERMS02_PDX	Staurosporine	0.1	3 Non-Responder	-0.147899	0.126567	3 Stable disease	1.08222	0.0913434
ERMS02_PDX	Staurosporine	1	2 Weak responder	0.594278	0.148346	NA	0.382509	0.137201
ERMS02_PDX	Afatinib	0.1	3 Non-Responder	-0.133775	0.147495	3 Stable disease	1.06891	0.116557
ERMS02_PDX	Afatinib	1	3 Non-Responder	-0.337158	0.304235	3 Stable disease	1.26065	0.272528
ERMS02_PDX	Afatinib	10	NA	0.181691	0.145303	3 Stable disease	0.77149	0.12558
ERMS02_PDX	Ceritinib	0.01	3 Non-Responder	-0.287919	0.222964	3 Stable disease	1.21423	0.191745
ERMS02_PDX	Ceritinib	0.1	3 Non-Responder	-0.24102	0.146266	3 Stable disease	1.17002	0.110116
ERMS02_PDX	Ceritinib	1	3 Non-Responder	-0.0175137	0.100461	3 Stable disease	0.959298	0.0658685
ERMS02_PDX	Cisplatin	0.01	NA	0.143502	0.146857	3 Stable disease	0.807495	0.126046
ERMS02_PDX	Cisplatin	0.1	3 Non-Responder	-0.252716	0.124055	3 Stable disease	1.18104	0.0815975
ERMS02_PDX	Cisplatin	1	NA	0.211619	0.197376	3 Stable disease	0.743275	0.178456
ERMS02_PDX	Dabrafenib	0.01	3 Non-Responder	-0.0396923	0.315337	3 Stable disease	0.980207	0.289048
ERMS02_PDX	Dabrafenib	0.1	NA	0.292126	0.158764	3 Stable disease	0.667374	0.141994
ERMS02_PDX	Dabrafenib	1	3 Non-Responder	-0.0921413	0.176542	3 Stable disease	1.02966	0.149554
ERMS02_PDX	Olaparib	1	3 Non-Responder	-0.419771	0.242427	3 Stable disease	1.42763	0.205329
ERMS02_PDX	Dasatinib	0.01	3 Non-Responder	0.0100645	0.203309	3 Stable disease	0.933298	0.179877
ERMS02_PDX	Dasatinib	0.1	3 Non-Responder	-0.278321	0.12005	3 Stable disease	1.20518	0.0741577
ERMS02_PDX	Dasatinib	1	3 Non-Responder	-0.479933	0.125045	3 Stable disease	1.39526	0.0640276
ERMS02_PDX	Decitabine	0.01	3 Non-Responder	-0.36987	0.183404	3 Stable disease	1.29149	0.146638
ERMS02_PDX	Decitabine	0.1	3 Non-Responder	-0.252169	0.208732	3 Stable disease	1.18053	0.178077
ERMS02_PDX	Decitabine	1	3 Non-Responder	-0.3073	0.189387	3 Stable disease	1.2325	0.155674
ERMS02_PDX	Doxorubicin	0.01	3 Non-Responder	0.0515981	0.130916	3 Stable disease	0.89414	0.105876
ERMS02_PDX	Doxorubicin	0.1	3 Non-Responder	-0.177773	0.117842	3 Stable disease	1.11039	0.0783399
ERMS02_PDX	Doxorubicin	1	NA	0.161698	0.0979702	3 Stable disease	0.79034	0.073398
ERMS02_PDX	Erdafitinib	0.01	3 Non-Responder	-0.18227	0.133014	3 Stable disease	1.11463	0.0973277
ERMS02_PDX	Erdafitinib	0.1	3 Non-Responder	-0.0966185	0.112425	3 Stable disease	1.03388	0.0765133
ERMS02_PDX	Erdafitinib	1	3 Non-Responder	-0.330789	0.180602	3 Stable disease	1.25465	0.14515
ERMS02_PDX	Erlotinib	0.01	3 Non-Responder	-0.368583	0.182214	3 Stable disease	1.29028	0.145367
ERMS02_PDX	Erlotinib	0.1	3 Non-Responder	-0.247813	0.23796	3 Stable disease	1.17642	0.208242
ERMS02_PDX	Erlotinib	1	3 Non-Responder	-0.0542122	0.0917392	3 Stable disease	0.993897	0.0500849
ERMS02_PDX	Everolimus	0.01	3 Non-Responder	-0.358404	0.163443	3 Stable disease	1.28068	0.124455
ERMS02_PDX	Everolimus	0.1	3 Non-Responder	-0.0111455	0.145238	3 Stable disease	0.953294	0.11906
ERMS02_PDX	Everolimus	1	3 Non-Responder	-0.0822566	0.13159	3 Stable disease	1.02034	0.100753
ERMS02_PDX	SN-38	0.01	3 Non-Responder	-0.102383	0.18687	3 Stable disease	1.10848	0.157798
ERMS02_PDX	SN-38	0.1	3 Non-Responder	-0.21036	0.207429	3 Stable disease	1.21706	0.17595
ERMS02_PDX	SN-38	1	2 Weak responder	0.205392	0.0894895	3 Stable disease	0.799006	0.051864
ERMS02_PDX	Gemcitabine	0.01	3 Non-Responder	-0.109505	0.141468	3 Stable disease	1.04603	0.110821
ERMS02_PDX	Gemcitabine	0.1	3 Non-Responder	-0.291729	0.151617	3 Stable disease	1.21782	0.113875
ERMS02_PDX	Gemcitabine	1	3 Non-Responder	0.0579965	0.0985649	3 Stable disease	0.888108	0.0683022
ERMS02_PDX	Ifosfamide	0.01	3 Non-Responder	0.0462283	0.135287	3 Stable disease	0.899203	0.110446
ERMS02_PDX	Ifosfamide	0.1	3 Non-Responder	0.0583301	0.177333	3 Stable disease	0.887793	0.154869
ERMS02_PDX	Ifosfamide	1	3 Non-Responder	-0.227914	0.287032	3 Stable disease	1.15766	0.257845
ERMS02_PDX	Ivosidenib	0.01	NA	0.24681	0.12457	3 Stable disease	0.710097	0.106088
ERMS02_PDX	Ivosidenib	0.1	3 Non-Responder	-0.473214	0.147463	3 Stable disease	1.38893	0.098073
ERMS02_PDX	Ivosidenib	1	3 Non-Responder	-0.565662	0.127444	4 Progressive disease	1.47608	0.0589055
ERMS02_PDX	Methotrexate	0.01	3 Non-Responder	-0.149688	0.140175	3 Stable disease	1.08391	0.107478
ERMS02_PDX	Methotrexate	0.1	3 Non-Responder	0.0308809	0.133749	3 Stable disease	0.913672	0.108159
ERMS02_PDX	Methotrexate	1	3 Non-Responder	-0.223428	0.164465	3 Stable disease	1.15343	0.131703
ERMS02_PDX	SN-38, Olaparib	1, 1	NA	0.23069	0.148774	3 Stable disease	0.773568	0.131571
ERMS02_PDX	SN-38, Olaparib	0.1, 0.1	3 Non-Responder	-0.304492	0.220541	3 Stable disease	1.31171	0.186024
ERMS02_PDX	SN-38, Olaparib	0.01, 0.01	3 Non-Responder	-0.39523	0.195028	3 Stable disease	1.40295	0.147603
ERMS02_PDX	Oxaliplatin	0.01	3 Non-Responder	-0.262184	0.197253	3 Stable disease	1.18997	0.1657
ERMS02_PDX	Oxaliplatin	0.1	3 Non-Responder	-0.440358	0.226274	3 Stable disease	1.35795	0.190334
ERMS02_PDX	Oxaliplatin	1	3 Non-Responder	-0.398122	0.323888	3 Stable disease	1.31813	0.290685
ERMS02_PDX	Paclitaxel	0.01	3 Non-Responder	-0.210214	0.126583	3 Stable disease	1.14097	0.087691
ERMS02_PDX	Paclitaxel	0.1	3 Non-Responder	-1.03397	0.451681	4 Progressive disease	1.9176	0.403522
ERMS02_PDX	Paclitaxel	1	3 Non-Responder	-0.296184	0.154643	3 Stable disease	1.22202	0.117216
ERMS02_PDX	Pimasertib	0.01	3 Non-Responder	-0.239263	0.126347	3 Stable disease	1.16836	0.0855475
ERMS02_PDX	Pimasertib	0.1	3 Non-Responder	-0.265246	0.103923	3 Stable disease	1.19286	0.0493714
ERMS02_PDX	Pimasertib	1	NA	0.149804	0.100469	3 Stable disease	0.801553	0.0757503
ERMS02_PDX	Ponatinib	0.01	3 Non-Responder	-0.15988	0.147145	3 Stable disease	1.09352	0.115005
ERMS02_PDX	Ponatinib	0.1	NA	0.154336	0.150119	3 Stable disease	0.797281	0.129735
ERMS02_PDX	Ponatinib	1	3 Non-Responder	-0.0811306	0.230141	3 Stable disease	1.01927	0.204569
ERMS02_PDX	Ruxolitinib	0.1	3 Non-Responder	-0.220004	0.115546	3 Stable disease	1.1502	0.0721654
ERMS02_PDX	Ruxolitinib	1	NA	0.125923	0.0988133	3 Stable disease	0.824067	0.0725305
ERMS02_PDX	Ruxolitinib	10	3 Non-Responder	-0.132663	0.143374	3 Stable disease	1.06786	0.111944
ERMS02_PDX	Selitrectinib	0.01	3 Non-Responder	-0.302645	0.15823	3 Stable disease	1.22812	0.121088
ERMS02_PDX	Selitrectinib	0.1	3 Non-Responder	-0.267118	0.150255	3 Stable disease	1.19462	0.113508
ERMS02_PDX	Selitrectinib	1	NA	0.188664	0.116817	3 Stable disease	0.764916	0.0958349
ERMS02_PDX	Sonidegib	0.01	3 Non-Responder	-0.0355479	0.211357	3 Stable disease	0.9763	0.186838
ERMS02_PDX	Sonidegib	0.1	NA	0.149189	0.172612	3 Stable disease	0.802133	0.152462
ERMS02_PDX	Sonidegib	1	3 Non-Responder	-0.419228	0.131394	3 Stable disease	1.33803	0.0795863
ERMS02_PDX	Sorafenib	0.01	3 Non-Responder	-0.240985	0.16933	3 Stable disease	1.16998	0.136366
ERMS02_PDX	Sorafenib	0.1	3 Non-Responder	-0.401889	0.186939	3 Stable disease	1.32168	0.149229
ERMS02_PDX	Sorafenib	1	3 Non-Responder	-0.0143954	0.188184	3 Stable disease	0.956358	0.16393
ERMS02_PDX	Tazemetostat	0.01	3 Non-Responder	-0.833804	0.386689	4 Progressive disease	1.72889	0.343311
ERMS02_PDX	Tazemetostat	0.1	3 Non-Responder	-0.608475	0.29709	3 Stable disease	1.51645	0.258606
ERMS02_PDX	Tazemetostat	1	3 Non-Responder	-0.0665979	0.16092	3 Stable disease	1.00557	0.133892
ERMS02_PDX	Tovorafenib	0.01	3 Non-Responder	-0.24445	0.208599	3 Stable disease	1.17325	0.17818
ERMS02_PDX	Tovorafenib	0.1	3 Non-Responder	-0.066579	0.171753	3 Stable disease	1.00556	0.145364
ERMS02_PDX	Tovorafenib	1	3 Non-Responder	-0.185673	0.134719	3 Stable disease	1.11784	0.0992082
ERMS02_PDX	Trametinib	0.01	3 Non-Responder	-0.306673	0.172766	3 Stable disease	1.23191	0.137447
ERMS02_PDX	Trametinib	0.1	3 Non-Responder	0.0702785	0.173399	3 Stable disease	0.876529	0.151189
ERMS02_PDX	Trametinib	1	3 Non-Responder	0.00852949	0.152419	3 Stable disease	0.934745	0.127481
ERMS02_PDX	Vincristine	0.01	3 Non-Responder	-0.557453	0.356216	3 Stable disease	1.46834	0.31927
ERMS02_PDX	Vincristine	0.1	3 Non-Responder	-0.256636	0.126303	3 Stable disease	1.18474	0.084347
ERMS02_PDX	Vincristine	1	3 Non-Responder	-0.0857936	0.190221	3 Stable disease	1.02367	0.163975
ERMS02_PDX	Volasertib	0.01	3 Non-Responder	-0.168605	0.238752	3 Stable disease	1.10174	0.211085
ERMS02_PDX	Volasertib	0.1	3 Non-Responder	-0.421333	0.275364	3 Stable disease	1.34001	0.241576
ERMS02_PDX	Volasertib	1	3 Non-Responder	-0.37518	0.171163	3 Stable disease	1.2965	0.132589
ERMS02_PDX	Benzethonium chloride	1000	2 Weak responder	0.563733	0.0819571	1 Strong remission	0.438681	0.0718438
ERMS02_PDX	Control AQUA	1	3 Non-Responder	0.0880309	0.101675	3 Stable disease	0.917017	0.0577048
ERMS02_PDX	Control DMSO	1	3 Non-Responder	0	0.130155	3 Stable disease	1.00554	0.0925426
ERMS02_PDX	Staurosporine	0.0001	3 Non-Responder	-0.00909245	0.133408	3 Stable disease	1.01468	0.0963058
ERMS02_PDX	Staurosporine	0.001	3 Non-Responder	-0.10445	0.167856	3 Stable disease	1.11056	0.13432
ERMS02_PDX	Staurosporine	0.01	NA	0.101014	0.12367	3 Stable disease	0.903962	0.0924264
ERMS02_PDX	Staurosporine	0.1	3 Non-Responder	-0.302318	0.18927	3 Stable disease	1.30953	0.147295
ERMS02_PDX	Staurosporine	1	2 Weak responder	0.298084	0.129185	3 Stable disease	0.705801	0.112493
ERMS02_PDX	Alpelisib	0.01	3 Non-Responder	-1.02779	0.270881	4 Progressive disease	2.03901	0.197423
ERMS02_PDX	Alpelisib	0.1	3 Non-Responder	-0.378419	0.387399	3 Stable disease	1.38605	0.368065
ERMS02_PDX	Alpelisib	1	3 Non-Responder	-0.14735	0.141907	3 Stable disease	1.1537	0.0953266
ERMS02_PDX	Chloroquine	0.1	3 Non-Responder	-0.683229	0.185802	4 Progressive disease	1.69255	0.103156
ERMS02_PDX	Chloroquine	1	3 Non-Responder	-0.878018	0.705114	NA	1.88841	0.687386
ERMS02_PDX	Chloroquine	10	3 Non-Responder	-0.178654	0.243095	3 Stable disease	1.18518	0.218755
ERMS02_PDX	Crizotinib	0.01	3 Non-Responder	-0.561152	0.347233	3 Stable disease	1.56979	0.317863
ERMS02_PDX	Crizotinib	0.1	3 Non-Responder	-0.392162	0.294241	3 Stable disease	1.39987	0.266347
ERMS02_PDX	Crizotinib	1	3 Non-Responder	-0.371689	0.188941	3 Stable disease	1.37928	0.141355
ERMS02_PDX	Dactinomycin	0.01	3 Non-Responder	-0.128291	0.159649	3 Stable disease	1.13454	0.121935
ERMS02_PDX	Dactinomycin	0.1	3 Non-Responder	-0.160839	0.122302	3 Stable disease	1.16726	0.0598594
ERMS02_PDX	Dactinomycin	1	3 Non-Responder	0.00788024	0.145765	3 Stable disease	0.997611	0.114252
ERMS02_PDX	Doxorubicin	0.01	3 Non-Responder	-0.0912859	0.124092	3 Stable disease	1.09733	0.0732856
ERMS02_PDX	Doxorubicin	0.1	3 Non-Responder	-0.12104	0.161745	3 Stable disease	1.12724	0.125256
ERMS02_PDX	Doxorubicin	1	3 Non-Responder	-0.651522	0.209205	4 Progressive disease	1.66066	0.144546
ERMS02_PDX	Duvelisib	0.01	3 Non-Responder	-0.951465	0.574659	4 Progressive disease	1.96227	0.548894
ERMS02_PDX	Duvelisib	0.1	3 Non-Responder	-0.47584	0.162748	4 Progressive disease	1.48401	0.0901521
ERMS02_PDX	Duvelisib	1	3 Non-Responder	-0.17897	0.128552	3 Stable disease	1.1855	0.0693196
ERMS02_PDX	Eprenetapopt	0.01	3 Non-Responder	-0.785661	0.504003	3 Stable disease	1.79554	0.479095
ERMS02_PDX	Eprenetapopt	0.1	3 Non-Responder	-0.44958	0.182695	3 Stable disease	1.4576	0.125508
ERMS02_PDX	Erlotinib	0.01	3 Non-Responder	-0.200583	0.141443	3 Stable disease	1.20723	0.0887916
ERMS02_PDX	Erlotinib	0.1	3 Non-Responder	-0.496643	0.155809	4 Progressive disease	1.50493	0.073231
ERMS02_PDX	Erlotinib	1	3 Non-Responder	0.0546401	0.142784	3 Stable disease	0.950592	0.113841
ERMS02_PDX	Etoposide	0.01	3 Non-Responder	-0.347982	0.138763	3 Stable disease	1.35544	0.0625095
ERMS02_PDX	Etoposide	0.1	3 Non-Responder	0.0285953	0.146407	3 Stable disease	0.976781	0.116584
ERMS02_PDX	Etoposide	1	3 Non-Responder	-0.0550746	0.171533	3 Stable disease	1.06091	0.142185
ERMS02_PDX	Gemcitabine	0.01	3 Non-Responder	-0.604916	0.193242	4 Progressive disease	1.6138	0.125292
ERMS02_PDX	Gemcitabine	0.1	3 Non-Responder	-0.068677	0.127377	3 Stable disease	1.07459	0.0813885
ERMS02_PDX	Gemcitabine	1	3 Non-Responder	-0.0366879	0.132383	3 Stable disease	1.04243	0.0922806
ERMS02_PDX	Irinotecan	0.01	3 Non-Responder	-0.287314	0.140874	3 Stable disease	1.29444	0.0766386
ERMS02_PDX	Irinotecan	0.1	3 Non-Responder	-0.063943	0.11093	3 Stable disease	1.06983	0.052419
ERMS02_PDX	Irinotecan	1	3 Non-Responder	-0.628053	0.188913	4 Progressive disease	1.63706	0.115691
ERMS02_PDX	Larotrectinib	0.01	3 Non-Responder	-0.237851	0.190754	3 Stable disease	1.2447	0.153845
ERMS02_PDX	Larotrectinib	0.1	3 Non-Responder	-0.13942	0.121106	3 Stable disease	1.14573	0.0609168
ERMS02_PDX	Larotrectinib	1	3 Non-Responder	-0.185681	0.152753	3 Stable disease	1.19224	0.107484
ERMS02_PDX	Oxaliplatin	0.01	3 Non-Responder	-0.606439	0.18683	4 Progressive disease	1.61533	0.114857
ERMS02_PDX	Oxaliplatin	0.1	3 Non-Responder	-0.478542	0.165845	4 Progressive disease	1.48673	0.0953314
ERMS02_PDX	Oxaliplatin	1	3 Non-Responder	-0.957865	0.44758	4 Progressive disease	1.9687	0.411975
ERMS02_PDX	Paclitaxel	0.01	3 Non-Responder	-0.333541	0.208035	3 Stable disease	1.34092	0.168905
ERMS02_PDX	Paclitaxel	0.1	3 Non-Responder	-0.0982201	0.191121	3 Stable disease	1.1043	0.163107
ERMS02_PDX	Paclitaxel	1	3 Non-Responder	-0.252796	0.12036	3 Stable disease	1.25973	0.0347255
ERMS02_PDX	Palbociclib	0.01	3 Non-Responder	-0.898716	0.375549	4 Progressive disease	1.90922	0.334258
ERMS02_PDX	Palbociclib	0.1	3 Non-Responder	-0.135155	0.136289	3 Stable disease	1.14144	0.0880082
ERMS02_PDX	Palbociclib	1	3 Non-Responder	-0.196033	0.138457	3 Stable disease	1.20265	0.0844526
ERMS02_PDX	Pazopanib	0.01	3 Non-Responder	-0.623801	0.301816	4 Progressive disease	1.63279	0.263672
ERMS02_PDX	Pazopanib	0.1	3 Non-Responder	-0.320579	0.283834	3 Stable disease	1.32789	0.257916
ERMS02_PDX	Pazopanib	1				4 Progressive disease	1.06054	0.224702
ERMS02_PDX	Regorafenib	0.01	3 Non-Responder	-0.654762	0.411916	3 Stable disease	1.66392	0.384847
ERMS02_PDX	Regorafenib	0.1	3 Non-Responder	-0.353653	0.19419	3 Stable disease	1.36115	0.149786
ERMS02_PDX	Regorafenib	1	3 Non-Responder	-0.565026	0.17838	4 Progressive disease	1.57369	0.105814
ERMS02_PDX	Romidepsin	0.01	3 Non-Responder	-0.0556623	0.139438	3 Stable disease	1.06151	0.100572
ERMS02_PDX	Romidepsin	0.1	3 Non-Responder	-0.124609	0.145578	3 Stable disease	1.13083	0.102941
ERMS02_PDX	Romidepsin	1	3 Non-Responder	-0.00901208	0.165039	3 Stable disease	1.0146	0.13719
ERMS02_PDX	Selinexor	0.01	3 Non-Responder	-0.273564	0.227318	3 Stable disease	1.28061	0.195847
ERMS02_PDX	Selinexor	0.1	3 Non-Responder	-0.280414	0.178917	3 Stable disease	1.2875	0.135374
ERMS02_PDX	Selinexor	1	3 Non-Responder	-0.529443	0.227914	3 Stable disease	1.53791	0.180244
ERMS02_PDX	Sunitinib	0.01	NA	-0.107222	0.308088	3 Stable disease	1.11335	0.292357
ERMS02_PDX	Sunitinib	0.1	3 Non-Responder	-1.0785	0.382931	4 Progressive disease	2.09001	0.333564
ERMS02_PDX	Sunitinib	1	3 Non-Responder	-0.179827	0.179606	3 Stable disease	1.18636	0.143858
ERMS02_PDX	TAK-632	0.1	2 Weak responder	0.322825	0.129206	3 Stable disease	0.680923	0.113808
ERMS02_PDX	TAK-632	1	3 Non-Responder	-0.211019	0.172668	3 Stable disease	1.21772	0.132609
ERMS02_PDX	TAK-632	10	3 Non-Responder	-0.0415485	0.132008	3 Stable disease	1.04731	0.0912638
ERMS02_PDX	Temozolomide	0.01	3 Non-Responder	-0.116842	0.144778	3 Stable disease	1.12302	0.102523
ERMS02_PDX	Temozolomide	0.1	3 Non-Responder	0.0793327	0.120997	3 Stable disease	0.925763	0.0868534
ERMS02_PDX	Temozolomide	1	3 Non-Responder	-0.371053	0.137619	3 Stable disease	1.37864	0.0552309
ERMS02_PDX	Venetoclax	0.1	3 Non-Responder	-0.360371	0.21933	3 Stable disease	1.3679	0.181083
ERMS02_PDX	Venetoclax	1	3 Non-Responder	-0.156671	0.141371	3 Stable disease	1.16307	0.0935407
ERMS02_PDX	Venetoclax	10	3 Non-Responder	-0.0488481	0.235342	3 Stable disease	1.05465	0.215823
ERMS02_PDX	Vismodegib	0.001	3 Non-Responder	-0.133916	0.155759	3 Stable disease	1.14019	0.11627
ERMS02_PDX	Vismodegib	0.01	3 Non-Responder	-0.247095	0.1311	3 Stable disease	1.254	0.0637071
ERMS02_PDX	Vismodegib	0.1	3 Non-Responder	-0.403808	0.189792	3 Stable disease	1.41158	0.139799
ERMS02_PDX	Vorinostat	0.01	3 Non-Responder	-0.237514	0.148845	3 Stable disease	1.24436	0.0963605
ERMS02_PDX	Vorinostat	0.1	3 Non-Responder	-0.190134	0.16091	3 Stable disease	1.19672	0.118529
ERMS02_PDX	Vorinostat	1	3 Non-Responder	-0.299363	0.301847	3 Stable disease	1.30656	0.278682
ERMS02_PDX	Tovorafenib, Pimasertib	1, 1	NA	0.127194	0.0934311	3 Stable disease	0.822869	0.0659615
ERMS02_PDX	Dabrafenib, Trametinib	1, 1	3 Non-Responder	0.0977688	0.0988343	3 Stable disease	0.850611	0.0709973
ERMS02_PDX	Dactinomycin, Selinexor	1, 1	3 Non-Responder	-0.0541893	0.131931	3 Stable disease	1.06002	0.0898972
ERMS02_PDX	Tovorafenib, Pimasertib	0.01, 0.01	3 Non-Responder	-0.0687725	0.180219	3 Stable disease	1.00762	0.154137
ERMS02_PDX	Temozolomide, Palbociclib	1, 1	NA	-0.106672	0.24975	3 Stable disease	1.1128	0.2293
ERMS02_PDX	Dactinomycin, Selinexor	0.1, 0.1	3 Non-Responder	-0.111521	0.15466	3 Stable disease	1.11767	0.116638
ERMS02_PDX	Eprenetapopt, Romidepsin	0.01, 0.01	3 Non-Responder	-0.216263	0.220122	3 Stable disease	1.223	0.190585
ERMS02_PDX	Dabrafenib, Trametinib	0.01, 0.01	3 Non-Responder	-0.217367	0.103878	3 Stable disease	1.14772	0.0544155
ERMS02_PDX	Tovorafenib, Pimasertib	0.1, 0.1	3 Non-Responder	-0.233481	0.125264	3 Stable disease	1.16291	0.0844994
ERMS02_PDX	Everolimus, Trametinib	0.1, 0.1	3 Non-Responder	-0.234332	0.308698	3 Stable disease	1.16371	0.279081
ERMS02_PDX	Everolimus, Trametinib	1, 1	3 Non-Responder	-0.262219	0.235786	3 Stable disease	1.19	0.205639
ERMS02_PDX	Dabrafenib, Trametinib	0.1, 0.1	3 Non-Responder	-0.338398	0.132265	3 Stable disease	1.26182	0.0868071
ERMS02_PDX	Eprenetapopt, Romidepsin	0.1, 0.1	3 Non-Responder	-0.345897	0.187621	3 Stable disease	1.35335	0.141701
ERMS02_PDX	Temozolomide, Palbociclib	0.01, 0.01	3 Non-Responder	-0.417662	0.213235	3 Stable disease	1.42551	0.169594
ERMS02_PDX	Eprenetapopt, Romidepsin	0.1, 1	3 Non-Responder	-0.431268	0.174846	3 Stable disease	1.43919	0.115614
ERMS02_PDX	Everolimus, Trametinib	0.01, 0.01	3 Non-Responder	-0.435285	0.177899	3 Stable disease	1.35317	0.137528
ERMS02_PDX	Dactinomycin, Selinexor	0.01, 0.01	3 Non-Responder	-0.463345	0.413539	3 Stable disease	1.47144	0.393159
ERMS02_PDX	Temozolomide, Palbociclib	0.1, 0.1	3 Non-Responder	-0.923091	0.67297	NA	1.93374	0.652873
Ewing01_PDX	Olaparib	0.01	NA	0.125558	0.085122	4 Progressive disease	3.14108	0.126766
Ewing01_PDX	Olaparib	0.1	2 Weak responder	0.345341	0.0946533	4 Progressive disease	2.3516	0.268715
Ewing01_PDX	Olaparib	1	1 Strong Responder	0.776432	0.0320696	3 Stable disease	0.80308	0.0906062
Ewing01_PDX	Olaparib	0.01	NA	0.215931	0.165201	4 Progressive disease	4.6599	0.882912
Ewing01_PDX	Olaparib	0.1	2 Weak responder	0.437302	0.117636	4 Progressive disease	3.34425	0.627528
Ewing01_PDX	Olaparib	1	1 Strong Responder	0.759964	0.052076	3 Stable disease	1.42659	0.280184
Ewing01_PDX	SN-38	0.01	1 Strong Responder	0.658492	0.0866142	4 Progressive disease	2.02966	0.479577
Ewing01_PDX	SN-38	0.1	1 Strong Responder	0.799335	0.0299337	3 Stable disease	1.1926	0.139886
Ewing01_PDX	SN-38	1	2 Weak responder	0.651629	0.155911	NA	2.07045	0.906752
Ewing01_PDX	SN-38, Olaparib	0.01, 0.01	1 Strong Responder	0.797225	0.025561	3 Stable disease	1.20514	0.103641
Ewing01_PDX	SN-38, Olaparib	0.1, 0.1	1 Strong Responder	0.718465	0.0499369	3 Stable disease	1.67323	0.253576
Ewing01_PDX	SN-38, Olaparib	1, 1	1 Strong Responder	0.86263	0.0217598	3 Stable disease	0.816419	0.10518
Ewing01_PDX	Benzethonium chloride	1000	1 Strong Responder	0.70179	0.1029	NA	1.0712	0.357239
Ewing01_PDX	Control AQUA	1	3 Non-Responder	-0.725814	0.426687	4 Progressive disease	6.1993	1.43094
Ewing01_PDX	Control DMSO	1	3 Non-Responder	0	0.125277	4 Progressive disease	3.5921	0.318205
Ewing01_PDX	Staurosporine	0.0001	3 Non-Responder	-0.362921	0.278855	4 Progressive disease	4.89575	0.902924
Ewing01_PDX	Staurosporine	0.001	3 Non-Responder	0.00634929	0.154012	4 Progressive disease	3.5693	0.453968
Ewing01_PDX	Staurosporine	0.01	2 Weak responder	0.360229	0.12442	4 Progressive disease	2.29812	0.397873
Ewing01_PDX	Staurosporine	0.1	2 Weak responder	0.526369	0.0620551	4 Progressive disease	1.70133	0.164238
Ewing01_PDX	Staurosporine	1	1 Strong Responder	0.750585	0.04116	3 Stable disease	0.895926	0.124744
Ewing01_PDX	Afatinib	0.1	3 Non-Responder	-0.212419	0.118352	4 Progressive disease	4.35514	0.178598
Ewing01_PDX	Afatinib	1	NA	-1.23901	1.35737	NA	8.04277	4.82347
Ewing01_PDX	Afatinib	10	3 Non-Responder	-0.199351	0.268441	4 Progressive disease	4.30819	0.885529
Ewing01_PDX	Ceritinib	0.01	3 Non-Responder	-0.121714	0.155855	4 Progressive disease	4.02931	0.431309
Ewing01_PDX	Ceritinib	0.1	NA	0.113162	0.306075	NA	3.18561	1.06262
Ewing01_PDX	Ceritinib	1	1 Strong Responder	0.671776	0.0501216	3 Stable disease	1.17901	0.146652
Ewing01_PDX	Cisplatin	0.01	3 Non-Responder	0.0701632	0.116713	4 Progressive disease	3.34007	0.297023
Ewing01_PDX	Cisplatin	0.1	3 Non-Responder	-0.0928951	0.152819	4 Progressive disease	3.92579	0.424734
Ewing01_PDX	Cisplatin	1	NA	0.28215	0.22772	4 Progressive disease	2.57859	0.785455
Ewing01_PDX	Control	1	3 Non-Responder	-0.218193	0.125231	4 Progressive disease	4.37587	0.228246
Ewing01_PDX	Dabrafenib	0.01	3 Non-Responder	-0.110113	0.169114	4 Progressive disease	3.98764	0.494213
Ewing01_PDX	Dabrafenib	0.1	3 Non-Responder	0.000294439	0.19301	4 Progressive disease	3.59105	0.616024
Ewing01_PDX	Dabrafenib	1	NA	0.234706	0.156045	4 Progressive disease	2.74901	0.504866
Ewing01_PDX	Dabrafenib, Trametinib	0.01, 0.01	3 Non-Responder	0.0345946	0.125785	4 Progressive disease	3.46784	0.331337
Ewing01_PDX	Dabrafenib, Trametinib	0.1, 0.1	NA	-0.261515	0.47892	NA	4.53149	1.67284
Ewing01_PDX	Dabrafenib, Trametinib	1, 1	3 Non-Responder	-0.636119	0.653012	NA	5.87711	2.28718
Ewing01_PDX	Dasatinib	0.01	3 Non-Responder	-0.0349991	0.114116	4 Progressive disease	3.71782	0.244058
Ewing01_PDX	Dasatinib	0.1	3 Non-Responder	-0.0560264	0.102986	4 Progressive disease	3.79336	0.154708
Ewing01_PDX	Dasatinib	1	3 Non-Responder	-0.129754	0.197557	4 Progressive disease	4.05819	0.611852
Ewing01_PDX	Decitabine	0.01	3 Non-Responder	-0.310162	0.193887	4 Progressive disease	4.70624	0.557902
Ewing01_PDX	Decitabine	0.1	2 Weak responder	0.257674	0.0972571	4 Progressive disease	2.66651	0.2574
Ewing01_PDX	Decitabine	1	2 Weak responder	0.473111	0.0996979	4 Progressive disease	1.89264	0.316456
Ewing01_PDX	Doxorubicin	0.01	3 Non-Responder	-0.916579	0.87723	NA	6.88455	3.09152
Ewing01_PDX	Doxorubicin	0.1	3 Non-Responder	0.0797754	0.106533	4 Progressive disease	3.30554	0.246371
Ewing01_PDX	Doxorubicin	1	3 Non-Responder	-0.122052	0.157369	4 Progressive disease	4.03053	0.438256
Ewing01_PDX	Erdafitinib	0.01	3 Non-Responder	-0.369644	0.174878	4 Progressive disease	4.9199	0.452397
Ewing01_PDX	Erdafitinib	0.1	NA	0.211043	0.32879	NA	2.83402	1.15406
Ewing01_PDX	Erdafitinib	1	3 Non-Responder	0.0532062	0.220802	4 Progressive disease	3.40098	0.733696
Ewing01_PDX	Erlotinib	0.01	3 Non-Responder	0.0104513	0.148915	4 Progressive disease	3.55456	0.432423
Ewing01_PDX	Erlotinib	0.1	3 Non-Responder	-0.377411	0.218538	4 Progressive disease	4.9478	0.651256
Ewing01_PDX	Erlotinib	1	NA	-0.169234	0.426526	NA	4.20001	1.48627
Ewing01_PDX	Everolimus	0.01	3 Non-Responder	-0.0172325	0.284163	4 Progressive disease	3.654	0.968062
Ewing01_PDX	Everolimus	0.1	3 Non-Responder	-0.114437	0.136123	4 Progressive disease	4.00317	0.336651
Ewing01_PDX	Everolimus	1	3 Non-Responder	-0.108014	0.116098	4 Progressive disease	3.9801	0.222729
Ewing01_PDX	Everolimus, Trametinib	0.01, 0.01	3 Non-Responder	-0.337708	0.130169	4 Progressive disease	4.80519	0.193496
Ewing01_PDX	Everolimus, Trametinib	0.1, 0.1	3 Non-Responder	-0.581977	0.164953	4 Progressive disease	5.68263	0.31255
Ewing01_PDX	Everolimus, Trametinib	1, 1	3 Non-Responder	-0.365854	0.145546	4 Progressive disease	4.90629	0.290589
Ewing01_PDX	Gemcitabine	0.01	1 Strong Responder	0.802922	0.0457372	3 Stable disease	0.707926	0.151853
Ewing01_PDX	Gemcitabine	0.1	2 Weak responder	0.663406	0.181225	NA	1.20908	0.642109
Ewing01_PDX	Gemcitabine	1	1 Strong Responder	0.844338	0.0412909	2 Partial remission	0.559153	0.139806
Ewing01_PDX	Ifosfamide	0.01	3 Non-Responder	-0.335571	0.224091	4 Progressive disease	4.79751	0.683628
Ewing01_PDX	Ifosfamide	0.1	3 Non-Responder	-0.0542331	0.184131	4 Progressive disease	3.78691	0.570032
Ewing01_PDX	Ifosfamide	1	2 Weak responder	0.30328	0.14076	4 Progressive disease	2.50269	0.454428
Ewing01_PDX	Ivosidenib	0.01	3 Non-Responder	-0.101925	0.167617	4 Progressive disease	3.95823	0.489465
Ewing01_PDX	Ivosidenib	0.1	NA	0.264261	0.191109	4 Progressive disease	2.64285	0.645327
Ewing01_PDX	Ivosidenib	1	3 Non-Responder	-0.035073	0.22224	4 Progressive disease	3.71809	0.727196
Ewing01_PDX	Methotrexate	0.01	3 Non-Responder	-0.303813	0.364607	4 Progressive disease	4.68343	1.24226
Ewing01_PDX	Methotrexate	0.1	NA	-1.60213	2.04423	NA	9.34711	7.29627
Ewing01_PDX	Methotrexate	1	NA	0.147859	0.150238	4 Progressive disease	3.06098	0.466603
Ewing01_PDX	Oxaliplatin	0.01	3 Non-Responder	-0.0852665	0.135002	4 Progressive disease	3.89839	0.340453
Ewing01_PDX	Oxaliplatin	0.1	3 Non-Responder	0.0530019	0.155594	4 Progressive disease	3.40171	0.470716
Ewing01_PDX	Oxaliplatin	1	NA	0.364937	0.20719	4 Progressive disease	2.28121	0.71629
Ewing01_PDX	Paclitaxel	0.01	2 Weak responder	0.490255	0.236449	NA	1.83106	0.833719
Ewing01_PDX	Paclitaxel	0.1	1 Strong Responder	0.775482	0.0360846	3 Stable disease	0.806493	0.108153
Ewing01_PDX	Paclitaxel	1	1 Strong Responder	0.649598	0.136285	NA	1.25868	0.476684
Ewing01_PDX	Pimasertib	0.01	3 Non-Responder	-0.10977	0.203301	4 Progressive disease	3.98641	0.639219
Ewing01_PDX	Pimasertib	0.1	3 Non-Responder	-0.439697	0.313952	4 Progressive disease	5.17154	1.0305
Ewing01_PDX	Pimasertib	1	3 Non-Responder	-0.229106	0.313483	4 Progressive disease	4.41507	1.05596
Ewing01_PDX	Ponatinib	0.01	3 Non-Responder	-0.23312	0.192309	4 Progressive disease	4.42949	0.568534
Ewing01_PDX	Ponatinib	0.1	NA	-0.26657	0.370634	4 Progressive disease	4.54965	1.26889
Ewing01_PDX	Ponatinib	1	3 Non-Responder	-0.661882	0.464758	4 Progressive disease	5.96965	1.58349
Ewing01_PDX	Ruxolitinib	0.1	3 Non-Responder	-0.0486336	0.130581	4 Progressive disease	3.7668	0.329658
Ewing01_PDX	Ruxolitinib	1	3 Non-Responder	-0.121621	0.185225	4 Progressive disease	4.02898	0.561522
Ewing01_PDX	Ruxolitinib	10	3 Non-Responder	-0.0427297	0.202914	4 Progressive disease	3.74559	0.648989
Ewing01_PDX	Selitrectinib	0.01	3 Non-Responder	-0.0188557	0.184066	4 Progressive disease	3.65983	0.576244
Ewing01_PDX	Selitrectinib	0.1	3 Non-Responder	-0.439826	0.205942	4 Progressive disease	5.172	0.58081
Ewing01_PDX	Selitrectinib	1	NA	0.126373	0.165135	4 Progressive disease	3.13816	0.524007
Ewing01_PDX	Sonidegib	0.01	3 Non-Responder	0.0539238	0.121378	4 Progressive disease	3.3984	0.31539
Ewing01_PDX	Sonidegib	0.1	3 Non-Responder	-0.0882783	0.219858	4 Progressive disease	3.90921	0.709781
Ewing01_PDX	Sonidegib	1	3 Non-Responder	-0.00781438	0.222584	4 Progressive disease	3.62017	0.732412
Ewing01_PDX	Sorafenib	0.01	3 Non-Responder	-0.426414	0.44891	4 Progressive disease	5.12383	1.54733
Ewing01_PDX	Sorafenib	0.1	3 Non-Responder	0.0404374	0.283881	4 Progressive disease	3.44685	0.972945
Ewing01_PDX	Sorafenib	1	1 Strong Responder	0.746651	0.0504724	3 Stable disease	0.910055	0.162393
Ewing01_PDX	Tazemetostat	0.01	3 Non-Responder	0.0911364	0.133368	4 Progressive disease	3.26473	0.381931
Ewing01_PDX	Tazemetostat	0.1	2 Weak responder	0.244904	0.0860073	4 Progressive disease	2.71238	0.194207
Ewing01_PDX	Tazemetostat	1	2 Weak responder	0.440308	0.0605307	4 Progressive disease	2.01047	0.124734
Ewing01_PDX	Tovorafenib	0.01	3 Non-Responder	-0.0521981	0.100369	4 Progressive disease	3.7796	0.133735
Ewing01_PDX	Tovorafenib	0.1	3 Non-Responder	0.00877648	0.215292	4 Progressive disease	3.56058	0.706108
Ewing01_PDX	Tovorafenib	1	NA	-0.138635	0.404716	NA	4.09009	1.40791
Ewing01_PDX	Tovorafenib, Pimasertib	0.01, 0.01	3 Non-Responder	-0.0378992	0.105034	4 Progressive disease	3.72824	0.182418
Ewing01_PDX	Tovorafenib, Pimasertib	0.1, 0.1	3 Non-Responder	0.00404999	0.146489	4 Progressive disease	3.57756	0.420064
Ewing01_PDX	Tovorafenib, Pimasertib	1, 1	2 Weak responder	0.187552	0.0827731	4 Progressive disease	2.9184	0.146866
Ewing01_PDX	Trametinib	0.01	3 Non-Responder	-0.165022	0.119637	4 Progressive disease	4.18488	0.217379
Ewing01_PDX	Trametinib	0.1	3 Non-Responder	-0.383811	0.196619	4 Progressive disease	4.97079	0.552206
Ewing01_PDX	Trametinib	1	3 Non-Responder	-0.423531	0.266228	4 Progressive disease	5.11347	0.842235
Ewing01_PDX	Vincristine	0.01	3 Non-Responder	0.0128598	0.358441	NA	3.54591	1.24865
Ewing01_PDX	Vincristine	0.1	3 Non-Responder	-0.239983	0.14908	4 Progressive disease	4.45415	0.362058
Ewing01_PDX	Vincristine	1	3 Non-Responder	-0.0887826	0.114684	4 Progressive disease	3.91102	0.222885
Ewing01_PDX	Volasertib	0.01	3 Non-Responder	0.0442436	0.456559	NA	3.43318	1.61156
Ewing01_PDX	Volasertib	0.1	2 Weak responder	0.308583	0.105704	4 Progressive disease	2.48364	0.30946
Ewing01_PDX	Volasertib	1	1 Strong Responder	0.760971	0.0432724	3 Stable disease	0.858617	0.135558
Ewing01_PDX	Benzethonium chloride	1000	1 Strong Responder	0.848939	0.0339599	3 Stable disease	0.897788	0.184091
Ewing01_PDX	Control AQUA	1	3 Non-Responder	-0.326419	0.184771	4 Progressive disease	7.88322	0.823423
Ewing01_PDX	Control DMSO	1	3 Non-Responder	0	0.13034	4 Progressive disease	5.94323	0.547755
Ewing01_PDX	Staurosporine	0.0001	2 Weak responder	0.251789	0.0814494	4 Progressive disease	4.44679	0.257606
Ewing01_PDX	Staurosporine	0.001	3 Non-Responder	0.0691656	0.428725	NA	5.53216	2.49648
Ewing01_PDX	Staurosporine	0.01	NA	0.327765	0.212079	4 Progressive disease	3.99525	1.20545
Ewing01_PDX	Staurosporine	0.1	1 Strong Responder	0.713214	0.040463	4 Progressive disease	1.70443	0.182084
Ewing01_PDX	Staurosporine	1	1 Strong Responder	0.687716	0.095081	3 Stable disease	1.85598	0.538577
Ewing01_PDX	Alpelisib	0.01	3 Non-Responder	0.0144701	0.320475	4 Progressive disease	5.85723	1.82656
Ewing01_PDX	Alpelisib	0.1	2 Weak responder	0.377541	0.0832275	4 Progressive disease	3.69942	0.358356
Ewing01_PDX	Alpelisib	1	NA	0.282801	0.291027	NA	4.26248	1.68444
Ewing01_PDX	Chloroquine	0.1	3 Non-Responder	-0.116164	0.18304	4 Progressive disease	6.63362	0.899794
Ewing01_PDX	Chloroquine	1	3 Non-Responder	-0.565955	0.519786	4 Progressive disease	9.30683	2.96773
Ewing01_PDX	Chloroquine	10	2 Weak responder	0.217574	0.0768958	4 Progressive disease	4.65014	0.15868
Ewing01_PDX	Control	1	3 Non-Responder	-182.692	173.151	NA	1091.73	1024.15
Ewing01_PDX	Crizotinib	0.01	3 Non-Responder	0.0780408	0.163822	4 Progressive disease	5.47942	0.832419
Ewing01_PDX	Crizotinib	0.1	3 Non-Responder	-2.09612	2.07683	NA	18.4009	12.226
Ewing01_PDX	Crizotinib	1	NA	0.165334	0.112965	4 Progressive disease	4.96061	0.491656
Ewing01_PDX	Dactinomycin	0.01	3 Non-Responder	-0.472365	0.214877	4 Progressive disease	8.75061	0.990181
Ewing01_PDX	Dactinomycin	0.1	2 Weak responder	0.317969	0.0872533	4 Progressive disease	4.05347	0.359645
Ewing01_PDX	Dactinomycin	1	1 Strong Responder	0.669586	0.134404	NA	1.96373	0.778018
Ewing01_PDX	Dactinomycin, Selinexor	0.01, 0.01	NA	-0.293647	0.512545	NA	7.68844	2.96261
Ewing01_PDX	Dactinomycin, Selinexor	0.1, 0.1	1 Strong Responder	0.838371	0.0425323	3 Stable disease	0.960597	0.236768
Ewing01_PDX	Dactinomycin, Selinexor	1, 1	1 Strong Responder	0.887576	0.0191395	2 Partial remission	0.668159	0.0956403
Ewing01_PDX	Doxorubicin	0.01	3 Non-Responder	-0.430004	0.358807	4 Progressive disease	8.49884	1.9834
Ewing01_PDX	Doxorubicin	0.1	3 Non-Responder	-0.0323894	0.217528	4 Progressive disease	6.13573	1.16258
Ewing01_PDX	Doxorubicin	1	NA	-0.260898	0.399479	4 Progressive disease	7.49381	2.27152
Ewing01_PDX	Duvelisib	0.01	3 Non-Responder	-0.154939	0.125279	4 Progressive disease	6.86407	0.392629
Ewing01_PDX	Duvelisib	0.1	NA	-0.10545	0.273631	4 Progressive disease	6.56995	1.50932
Ewing01_PDX	Duvelisib	1	3 Non-Responder	-0.0438358	0.128377	4 Progressive disease	6.20376	0.50519
Ewing01_PDX	Eprenetapopt	0.01	NA	0.184843	0.170431	4 Progressive disease	4.84467	0.909184
Ewing01_PDX	Eprenetapopt	0.1	NA	0.21366	0.322334	NA	4.6734	1.86666
Ewing01_PDX	Eprenetapopt, Romidepsin	0.01, 0.01	1 Strong Responder	0.69455	0.0955153	3 Stable disease	1.81536	0.542453
Ewing01_PDX	Eprenetapopt, Romidepsin	0.1, 0.1	1 Strong Responder	0.80932	0.0417803	3 Stable disease	1.13326	0.225275
Ewing01_PDX	Eprenetapopt, Romidepsin	0.1, 1	1 Strong Responder	0.7464	0.0504047	3 Stable disease	1.5072	0.265413
Ewing01_PDX	Erlotinib	0.01	NA	0.209121	0.112262	4 Progressive disease	4.70038	0.507427
Ewing01_PDX	Erlotinib	0.1	3 Non-Responder	-0.722264	0.497181	4 Progressive disease	10.2358	2.80022
Ewing01_PDX	Erlotinib	1	3 Non-Responder	-0.085924	0.174888	4 Progressive disease	6.4539	0.852376
Ewing01_PDX	Etoposide	0.01	2 Weak responder	0.510378	0.0723074	4 Progressive disease	2.90994	0.335781
Ewing01_PDX	Etoposide	0.1	1 Strong Responder	0.80088	0.0396128	3 Stable disease	1.18342	0.208639
Ewing01_PDX	Etoposide	1	1 Strong Responder	0.886	0.0202197	2 Partial remission	0.677528	0.102672
Ewing01_PDX	Gemcitabine	0.01	1 Strong Responder	0.847631	0.0344941	3 Stable disease	0.905563	0.187248
Ewing01_PDX	Gemcitabine	0.1	1 Strong Responder	0.862536	0.0406323	3 Stable disease	0.81698	0.229448
Ewing01_PDX	Gemcitabine	1	1 Strong Responder	0.865278	0.0626577	NA	0.800687	0.365004
Ewing01_PDX	Irinotecan	0.01	1 Strong Responder	0.622507	0.0613894	4 Progressive disease	2.24353	0.300602
Ewing01_PDX	Irinotecan	0.1	1 Strong Responder	0.809041	0.0428862	3 Stable disease	1.13491	0.232431
Ewing01_PDX	Irinotecan	1	1 Strong Responder	0.74812	0.045429	3 Stable disease	1.49698	0.232082
Ewing01_PDX	Larotrectinib	0.01	3 Non-Responder	-0.390546	0.399752	4 Progressive disease	8.26434	2.25041
Ewing01_PDX	Larotrectinib	0.1	3 Non-Responder	-0.0788734	0.165157	4 Progressive disease	6.412	0.783738
Ewing01_PDX	Larotrectinib	1	3 Non-Responder	-0.409801	0.219174	4 Progressive disease	8.37877	1.04902
Ewing01_PDX	Oxaliplatin	0.01	3 Non-Responder	-0.0857358	0.132985	4 Progressive disease	6.45278	0.520555
Ewing01_PDX	Oxaliplatin	0.1	2 Weak responder	0.531544	0.146279	4 Progressive disease	2.78414	0.830639
Ewing01_PDX	Oxaliplatin	1	1 Strong Responder	0.658246	0.0554684	4 Progressive disease	2.03112	0.271356
Ewing01_PDX	Paclitaxel	0.01	1 Strong Responder	0.787845	0.0394435	3 Stable disease	1.26089	0.20359
Ewing01_PDX	Paclitaxel	0.1	1 Strong Responder	0.768687	0.0350314	3 Stable disease	1.37475	0.165207
Ewing01_PDX	Paclitaxel	1	NA	0.346897	0.320983	NA	3.88154	1.87383
Ewing01_PDX	Palbociclib	0.01	NA	-0.479701	0.675267	NA	8.79421	3.93057
Ewing01_PDX	Palbociclib	0.1	3 Non-Responder	-0.0951764	0.149569	4 Progressive disease	6.50889	0.65599
Ewing01_PDX	Palbociclib	1	NA	-0.208948	0.553344	NA	7.18506	3.22129
Ewing01_PDX	Pazopanib	0.01	3 Non-Responder	-0.230542	0.310206	4 Progressive disease	7.3134	1.71599
Ewing01_PDX	Pazopanib	0.1	3 Non-Responder	-0.21614	0.244439	4 Progressive disease	7.2278	1.29103
Ewing01_PDX	Pazopanib	1	3 Non-Responder	0.00584291	0.0944505	4 Progressive disease	5.90851	0.136253
Ewing01_PDX	Regorafenib	0.01	3 Non-Responder	-1.0124	0.922891	NA	11.9602	5.37305
Ewing01_PDX	Regorafenib	0.1	3 Non-Responder	-0.309361	0.178789	4 Progressive disease	7.78184	0.784024
Ewing01_PDX	Regorafenib	1	3 Non-Responder	-0.0373216	0.282719	4 Progressive disease	6.16504	1.58128
Ewing01_PDX	Romidepsin	0.01	1 Strong Responder	0.7477	0.0402772	3 Stable disease	1.49948	0.195454
Ewing01_PDX	Romidepsin	0.1	1 Strong Responder	0.813895	0.0349508	3 Stable disease	1.10606	0.180987
Ewing01_PDX	Romidepsin	1	1 Strong Responder	0.703856	0.0683803	3 Stable disease	1.76005	0.372622
Ewing01_PDX	Selinexor	0.01	3 Non-Responder	0.0560741	0.222484	4 Progressive disease	5.60997	1.217
Ewing01_PDX	Selinexor	0.1	NA	0.110107	0.161655	4 Progressive disease	5.28884	0.827915
Ewing01_PDX	Selinexor	1	1 Strong Responder	0.73775	0.122987	NA	1.55861	0.716687
Ewing01_PDX	Sunitinib	0.01	NA	-0.273667	0.401898	4 Progressive disease	7.5697	2.28442
Ewing01_PDX	Sunitinib	0.1	3 Non-Responder	-0.624238	0.417815	4 Progressive disease	9.65322	2.31832
Ewing01_PDX	Sunitinib	1	3 Non-Responder	-0.548309	0.532298	4 Progressive disease	9.20196	3.04777
Ewing01_PDX	TAK-632	0.1	3 Non-Responder	0.0474804	0.117732	4 Progressive disease	5.66104	0.466233
Ewing01_PDX	TAK-632	1	3 Non-Responder	-0.275145	0.172631	4 Progressive disease	7.57849	0.75153
Ewing01_PDX	TAK-632	10	1 Strong Responder	0.79009	0.0256814	3 Stable disease	1.24755	0.100378
Ewing01_PDX	Temozolomide	0.01	3 Non-Responder	-0.0723582	0.10562	4 Progressive disease	6.37327	0.221385
Ewing01_PDX	Temozolomide	0.1	3 Non-Responder	-0.258748	0.194366	4 Progressive disease	7.48103	0.926826
Ewing01_PDX	Temozolomide	1	3 Non-Responder	-0.42687	0.399678	4 Progressive disease	8.48022	2.24312
Ewing01_PDX	Temozolomide, Palbociclib	0.01, 0.01	3 Non-Responder	-0.771141	0.778744	NA	10.5263	4.52544
Ewing01_PDX	Temozolomide, Palbociclib	0.1, 0.1	3 Non-Responder	-0.455062	0.365343	4 Progressive disease	8.64777	2.01975
Ewing01_PDX	Temozolomide, Palbociclib	1, 1	2 Weak responder	0.348622	0.106821	4 Progressive disease	3.87129	0.525116
Ewing01_PDX	Venetoclax	0.1	3 Non-Responder	-0.0976077	0.250131	4 Progressive disease	6.52334	1.35959
Ewing01_PDX	Venetoclax	1	3 Non-Responder	0.0862266	0.109166	4 Progressive disease	5.43077	0.412818
Ewing01_PDX	Venetoclax	10	3 Non-Responder	-2.36172	1.21235	NA	19.9795	6.966
Ewing01_PDX	Vismodegib	0.001	3 Non-Responder	-0.141918	0.240127	4 Progressive disease	6.78669	1.28276
Ewing01_PDX	Vismodegib	0.01	3 Non-Responder	-0.315733	0.352225	4 Progressive disease	7.81971	1.96538
Ewing01_PDX	Vismodegib	0.1	3 Non-Responder	-0.290301	0.386977	4 Progressive disease	7.66856	2.1886
Ewing01_PDX	Vorinostat	0.01	3 Non-Responder	-0.244904	0.199496	4 Progressive disease	7.39875	0.96994
Ewing01_PDX	Vorinostat	0.1	3 Non-Responder	-0.333109	0.178881	4 Progressive disease	7.92298	0.772679
Ewing01_PDX	Vorinostat	1	2 Weak responder	0.315235	0.0693539	4 Progressive disease	4.06972	0.170909
Ewing01_LTC	Benzethonium chloride	1000	1 Strong Responder	0.82256	0.00589983	3 Stable disease	0.694925	0.0191567
Ewing01_LTC	Control AQUA	1	3 Non-Responder	0.0314773	0.0334009	4 Progressive disease	3.79311	0.110176
Ewing01_LTC	Control DMSO	1	3 Non-Responder	0	0.0262913	4 Progressive disease	3.91638	0.0728086
Ewing01_LTC	Staurosporine	0.0001	3 Non-Responder	-0.0378547	0.0899614	4 Progressive disease	4.06464	0.344124
Ewing01_LTC	Staurosporine	0.001	3 Non-Responder	0.0357626	0.0461988	4 Progressive disease	3.77632	0.166757
Ewing01_LTC	Staurosporine	0.01	2 Weak responder	0.107804	0.0415889	4 Progressive disease	3.49418	0.149364
Ewing01_LTC	Staurosporine	0.1	2 Weak responder	0.502713	0.0313645	4 Progressive disease	1.94757	0.117378
Ewing01_LTC	Staurosporine	1	1 Strong Responder	0.738102	0.0160951	3 Stable disease	1.02569	0.0600813
Ewing01_LTC	Afatinib	0.1	3 Non-Responder	-0.0158501	0.0246065	4 Progressive disease	3.97846	0.0617769
Ewing01_LTC	Afatinib	1	3 Non-Responder	-0.0367016	0.0298492	4 Progressive disease	4.06012	0.0892661
Ewing01_LTC	Afatinib	10	3 Non-Responder	-0.0564455	0.0443118	4 Progressive disease	4.13745	0.155565
Ewing01_LTC	Ceritinib	0.01	3 Non-Responder	0.0687772	0.064259	4 Progressive disease	3.64703	0.242357
Ewing01_LTC	Ceritinib	0.1	2 Weak responder	0.197157	0.0660612	4 Progressive disease	3.14424	0.252031
Ewing01_LTC	Ceritinib	1	1 Strong Responder	0.714076	0.0103007	4 Progressive disease	1.11979	0.0345553
Ewing01_LTC	Cisplatin	0.01	3 Non-Responder	0.0229945	0.0578911	4 Progressive disease	3.82633	0.215276
Ewing01_LTC	Cisplatin	0.1	3 Non-Responder	0.0881768	0.102289	4 Progressive disease	3.57105	0.395065
Ewing01_LTC	Cisplatin	1	3 Non-Responder	0.0195372	0.0469236	4 Progressive disease	3.83987	0.169339
Ewing01_LTC	Dabrafenib	0.01	3 Non-Responder	-0.0625472	0.0440752	4 Progressive disease	4.16134	0.154309
Ewing01_LTC	Dabrafenib	0.1	3 Non-Responder	-0.0679085	0.0408947	4 Progressive disease	4.18234	0.140019
Ewing01_LTC	Dabrafenib	1	3 Non-Responder	-0.170878	0.0762917	4 Progressive disease	4.58561	0.286368
Ewing01_LTC	Dabrafenib, Trametinib	0.01, 0.01	3 Non-Responder	-0.0626837	0.0541711	4 Progressive disease	4.16188	0.197543
Ewing01_LTC	Dabrafenib, Trametinib	0.1, 0.1	3 Non-Responder	-0.0254588	0.0933347	4 Progressive disease	4.01609	0.357828
Ewing01_LTC	Dabrafenib, Trametinib	1, 1	3 Non-Responder	-0.02791	0.0823212	4 Progressive disease	4.02569	0.313594
Ewing01_LTC	Dasatinib	0.01	3 Non-Responder	-0.00413954	0.0589849	4 Progressive disease	3.9326	0.219133
Ewing01_LTC	Dasatinib	0.1	3 Non-Responder	-0.064847	0.0415644	4 Progressive disease	4.17035	0.143133
Ewing01_LTC	Dasatinib	1	3 Non-Responder	-0.148021	0.0780357	4 Progressive disease	4.49609	0.293965
Ewing01_LTC	Decitabine	0.01	3 Non-Responder	0.0515671	0.0408549	4 Progressive disease	3.71443	0.144335
Ewing01_LTC	Decitabine	0.1	3 Non-Responder	-0.0553438	0.0766245	4 Progressive disease	4.13313	0.290087
Ewing01_LTC	Decitabine	1	3 Non-Responder	-0.0431006	0.0720126	4 Progressive disease	4.08518	0.271611
Ewing01_LTC	Doxorubicin	0.01	3 Non-Responder	-0.0488782	0.0362527	4 Progressive disease	4.10781	0.119692
Ewing01_LTC	Doxorubicin	0.1	3 Non-Responder	0.0595003	0.0419145	4 Progressive disease	3.68336	0.149189
Ewing01_LTC	Doxorubicin	1	3 Non-Responder	0.0739118	0.0883678	4 Progressive disease	3.62692	0.33945
Ewing01_LTC	Erdafitinib	0.01	3 Non-Responder	0.0631257	0.0558029	4 Progressive disease	3.66916	0.207628
Ewing01_LTC	Erdafitinib	0.1	2 Weak responder	0.237517	0.0441434	4 Progressive disease	2.98618	0.163727
Ewing01_LTC	Erdafitinib	1	2 Weak responder	0.193839	0.0214611	4 Progressive disease	3.15724	0.0601599
Ewing01_LTC	Erlotinib	0.01	3 Non-Responder	-0.04611	0.0650861	4 Progressive disease	4.09697	0.243257
Ewing01_LTC	Erlotinib	0.1	3 Non-Responder	-0.0406845	0.0253765	4 Progressive disease	4.07572	0.0643116
Ewing01_LTC	Erlotinib	1	3 Non-Responder	-0.0721238	0.068995	4 Progressive disease	4.19885	0.25869
Ewing01_LTC	Everolimus	0.01	3 Non-Responder	-0.044426	0.0627876	4 Progressive disease	4.09037	0.233847
Ewing01_LTC	Everolimus	0.1	3 Non-Responder	-0.0449551	0.0825489	4 Progressive disease	4.09245	0.314213
Ewing01_LTC	Everolimus	1	3 Non-Responder	-0.0768714	0.0539299	4 Progressive disease	4.21744	0.196118
Ewing01_LTC	Everolimus, Trametinib	0.01, 0.01	3 Non-Responder	-0.126924	0.0657111	4 Progressive disease	4.41347	0.24392
Ewing01_LTC	Everolimus, Trametinib	0.1, 0.1	3 Non-Responder	0.0102868	0.0224123	4 Progressive disease	3.8761	0.0501188
Ewing01_LTC	Everolimus, Trametinib	1, 1	3 Non-Responder	0.0467263	0.0470261	4 Progressive disease	3.73339	0.170593
Ewing01_LTC	Gemcitabine	0.01	2 Weak responder	0.505763	0.051752	4 Progressive disease	1.93562	0.19946
Ewing01_LTC	Gemcitabine	0.1	1 Strong Responder	0.687119	0.0351575	4 Progressive disease	1.22536	0.135793
Ewing01_LTC	Gemcitabine	1	1 Strong Responder	0.658688	0.0399022	4 Progressive disease	1.33671	0.154284
Ewing01_LTC	Ifosfamide	0.01	3 Non-Responder	-0.000162342	0.0349751	4 Progressive disease	3.91702	0.116016
Ewing01_LTC	Ifosfamide	0.1	3 Non-Responder	-0.0765458	0.0582525	4 Progressive disease	4.21617	0.214252
Ewing01_LTC	Ifosfamide	1	2 Weak responder	0.166109	0.0187825	4 Progressive disease	3.26584	0.0415304
Ewing01_LTC	Ivosidenib	0.01	3 Non-Responder	-0.00495488	0.0450163	4 Progressive disease	3.93579	0.1604
Ewing01_LTC	Ivosidenib	0.1	3 Non-Responder	0.0292973	0.0494425	4 Progressive disease	3.80164	0.180277
Ewing01_LTC	Ivosidenib	1	3 Non-Responder	-0.0509304	0.0464894	4 Progressive disease	4.11585	0.165211
Ewing01_LTC	Methotrexate	0.01	3 Non-Responder	-0.0236552	0.0635533	4 Progressive disease	4.00903	0.237478
Ewing01_LTC	Methotrexate	0.1	3 Non-Responder	-0.0219489	0.110021	4 Progressive disease	4.00234	0.424412
Ewing01_LTC	Methotrexate	1	2 Weak responder	0.391305	0.0157521	4 Progressive disease	2.38388	0.0429153
Ewing01_LTC	Oxaliplatin	0.01	3 Non-Responder	-0.0872261	0.0555693	4 Progressive disease	4.25799	0.202724
Ewing01_LTC	Oxaliplatin	0.1	3 Non-Responder	0.0627804	0.0564461	4 Progressive disease	3.67051	0.210269
Ewing01_LTC	Oxaliplatin	1	2 Weak responder	0.192958	0.0585465	4 Progressive disease	3.16069	0.221634
Ewing01_LTC	Paclitaxel	0.01	1 Strong Responder	0.55426	0.0235105	4 Progressive disease	1.74569	0.0861672
Ewing01_LTC	Paclitaxel	0.1	1 Strong Responder	0.617091	0.0111092	4 Progressive disease	1.49962	0.0334018
Ewing01_LTC	Paclitaxel	1	1 Strong Responder	0.572155	0.0226014	4 Progressive disease	1.67561	0.0828532
Ewing01_LTC	Pimasertib	0.01	3 Non-Responder	0.0211098	0.0629694	4 Progressive disease	3.83371	0.236089
Ewing01_LTC	Pimasertib	0.1	3 Non-Responder	0.0490417	0.0697654	4 Progressive disease	3.72432	0.26431
Ewing01_LTC	Pimasertib	1	3 Non-Responder	0.0979583	0.0823314	4 Progressive disease	3.53274	0.315682
Ewing01_LTC	Ponatinib	0.01	3 Non-Responder	0.0196384	0.0461119	4 Progressive disease	3.83947	0.165887
Ewing01_LTC	Ponatinib	0.1	3 Non-Responder	-0.0654366	0.035204	4 Progressive disease	4.17266	0.113979
Ewing01_LTC	Ponatinib	1	3 Non-Responder	0.04723	0.0346526	4 Progressive disease	3.73141	0.116644
Ewing01_LTC	Ruxolitinib	0.1	3 Non-Responder	0.0820506	0.0355938	4 Progressive disease	3.59504	0.122332
Ewing01_LTC	Ruxolitinib	1	3 Non-Responder	-0.0022211	0.0286507	4 Progressive disease	3.92508	0.0852396
Ewing01_LTC	Ruxolitinib	10	2 Weak responder	0.120663	0.0246451	4 Progressive disease	3.44382	0.0722291
Ewing01_LTC	Selitrectinib	0.01	3 Non-Responder	0.0497666	0.0450366	4 Progressive disease	3.72148	0.162245
Ewing01_LTC	Selitrectinib	0.1	3 Non-Responder	-0.227895	0.225171	4 Progressive disease	4.80891	0.877311
Ewing01_LTC	Selitrectinib	1	3 Non-Responder	0.00147698	0.101623	4 Progressive disease	3.9106	0.3913
Ewing01_LTC	Sonidegib	0.01	3 Non-Responder	-0.063824	0.0353121	4 Progressive disease	4.16634	0.11457
Ewing01_LTC	Sonidegib	0.1	3 Non-Responder	-0.0196466	0.0332694	4 Progressive disease	3.99333	0.107077
Ewing01_LTC	Sonidegib	1	3 Non-Responder	-0.0214272	0.0331182	4 Progressive disease	4.0003	0.106265
Ewing01_LTC	Sorafenib	0.01	3 Non-Responder	-0.0446985	0.0497719	4 Progressive disease	4.09144	0.179473
Ewing01_LTC	Sorafenib	0.1	3 Non-Responder	-0.0346566	0.0456209	4 Progressive disease	4.05211	0.162011
Ewing01_LTC	Sorafenib	1	1 Strong Responder	0.637628	0.0180384	4 Progressive disease	1.41919	0.0655336
Ewing01_LTC	Tazemetostat	0.01	3 Non-Responder	-0.0309744	0.0368892	4 Progressive disease	4.03769	0.123441
Ewing01_LTC	Tazemetostat	0.1	3 Non-Responder	-0.0212889	0.0629094	4 Progressive disease	3.99976	0.234889
Ewing01_LTC	Tazemetostat	1	2 Weak responder	0.147596	0.0487483	4 Progressive disease	3.33834	0.180548
Ewing01_LTC	Tovorafenib	0.01	3 Non-Responder	-0.0382518	0.056618	4 Progressive disease	4.06619	0.208454
Ewing01_LTC	Tovorafenib	0.1	3 Non-Responder	-0.0593345	0.0502677	4 Progressive disease	4.14876	0.18113
Ewing01_LTC	Tovorafenib	1	2 Weak responder	0.218923	0.0457742	4 Progressive disease	3.059	0.17001
Ewing01_LTC	Tovorafenib, Pimasertib	0.01, 0.01	3 Non-Responder	-0.0777245	0.0216643	4 Progressive disease	4.22078	0.0322745
Ewing01_LTC	Tovorafenib, Pimasertib	0.1, 0.1	3 Non-Responder	-0.022804	0.0322459	4 Progressive disease	4.00569	0.101995
Ewing01_LTC	Tovorafenib, Pimasertib	1, 1	2 Weak responder	0.313112	0.0229235	4 Progressive disease	2.69012	0.0745577
Ewing01_LTC	Trametinib	0.01	3 Non-Responder	0.00442712	0.0380809	4 Progressive disease	3.89905	0.130339
Ewing01_LTC	Trametinib	0.1	3 Non-Responder	-0.0237529	0.0568782	4 Progressive disease	4.00941	0.209916
Ewing01_LTC	Trametinib	1	3 Non-Responder	0.0653316	0.101147	4 Progressive disease	3.66052	0.39024
Ewing01_LTC	Vincristine	0.01	3 Non-Responder	-0.1482	0.0482715	4 Progressive disease	4.49679	0.169561
Ewing01_LTC	Vincristine	0.1	3 Non-Responder	0.0118317	0.104339	4 Progressive disease	3.87005	0.402248
Ewing01_LTC	Vincristine	1	2 Weak responder	0.319561	0.0406554	4 Progressive disease	2.66486	0.151318
Ewing01_LTC	Volasertib	0.01	3 Non-Responder	-0.00517904	0.0648985	4 Progressive disease	3.93667	0.243403
Ewing01_LTC	Volasertib	0.1	2 Weak responder	0.191556	0.052123	4 Progressive disease	3.16618	0.195463
Ewing01_LTC	Volasertib	1	2 Weak responder	0.515273	0.0357611	4 Progressive disease	1.89838	0.135535
Ewing01_LTC	Benzethonium chloride	1000	1 Strong Responder	0.900079	0.0064322	2 Partial remission	0.583901	0.0358325
Ewing01_LTC	Control AQUA	1	3 Non-Responder	0.0104867	0.0236279	4 Progressive disease	5.78235	0.0801771
Ewing01_LTC	Control DMSO	1	3 Non-Responder	0	0.0274923	4 Progressive disease	5.84364	0.1136
Ewing01_LTC	Staurosporine	0.0001	3 Non-Responder	0.0490733	0.0561009	4 Progressive disease	5.55687	0.309524
Ewing01_LTC	Staurosporine	0.001	3 Non-Responder	-0.0196267	0.0886926	4 Progressive disease	5.95833	0.505179
Ewing01_LTC	Staurosporine	0.01	2 Weak responder	0.255961	0.0267901	4 Progressive disease	4.34789	0.131774
Ewing01_LTC	Staurosporine	0.1	1 Strong Responder	0.647275	0.0218925	4 Progressive disease	2.06119	0.121495
Ewing01_LTC	Staurosporine	1	1 Strong Responder	0.787224	0.0205818	3 Stable disease	1.24338	0.117819
Ewing01_LTC	Alpelisib	0.01	3 Non-Responder	-0.0711309	0.0299486	4 Progressive disease	6.2593	0.125785
Ewing01_LTC	Alpelisib	0.1	3 Non-Responder	-0.185531	0.0295114	4 Progressive disease	6.92781	0.107715
Ewing01_LTC	Alpelisib	1	2 Weak responder	0.276431	0.0433637	4 Progressive disease	4.22827	0.239699
Ewing01_LTC	Chloroquine	0.1	3 Non-Responder	-0.0527566	0.0506464	4 Progressive disease	6.15193	0.27072
Ewing01_LTC	Chloroquine	1	3 Non-Responder	-0.174093	0.0688187	4 Progressive disease	6.86097	0.379389
Ewing01_LTC	Chloroquine	10	3 Non-Responder	-0.0707747	0.0334892	4 Progressive disease	6.25722	0.153303
Ewing01_LTC	Crizotinib	0.01	3 Non-Responder	0.005765	0.0435924	4 Progressive disease	5.80995	0.228331
Ewing01_LTC	Crizotinib	0.1	3 Non-Responder	-0.0879842	0.0296783	4 Progressive disease	6.35778	0.121663
Ewing01_LTC	Crizotinib	1	3 Non-Responder	0.0614776	0.0398502	4 Progressive disease	5.48438	0.20703
Ewing01_LTC	Dactinomycin	0.01	3 Non-Responder	0.0460367	0.0534632	4 Progressive disease	5.57461	0.293021
Ewing01_LTC	Dactinomycin	0.1	2 Weak responder	0.167327	0.0479373	4 Progressive disease	4.86584	0.263674
Ewing01_LTC	Dactinomycin	1	1 Strong Responder	0.728393	0.0226678	3 Stable disease	1.58717	0.128819
Ewing01_LTC	Doxorubicin	0.01	3 Non-Responder	0.0107532	0.0825305	4 Progressive disease	5.7808	0.469002
Ewing01_LTC	Doxorubicin	0.1	3 Non-Responder	-0.0160099	0.0314536	4 Progressive disease	5.93719	0.143046
Ewing01_LTC	Doxorubicin	1	3 Non-Responder	0.0583272	0.0659581	4 Progressive disease	5.50279	0.370293
Ewing01_LTC	Duvelisib	0.01	3 Non-Responder	-0.19087	0.0426009	4 Progressive disease	6.95901	0.208978
Ewing01_LTC	Duvelisib	0.1	3 Non-Responder	0.0267053	0.0707407	4 Progressive disease	5.68758	0.398322
Ewing01_LTC	Duvelisib	1	3 Non-Responder	-0.0291904	0.100734	4 Progressive disease	6.01421	0.576923
Ewing01_LTC	Eprenetapopt	0.01	3 Non-Responder	0.0594447	0.0518291	4 Progressive disease	5.49626	0.283397
Ewing01_LTC	Eprenetapopt	0.1	3 Non-Responder	-0.0723757	0.0333386	4 Progressive disease	6.26657	0.152032
Ewing01_LTC	Eprenetapopt, Romidepsin	0.01, 0.01	2 Weak responder	0.38393	0.0168887	4 Progressive disease	3.60009	0.0695842
Ewing01_LTC	Eprenetapopt, Romidepsin	0.1, 0.1	1 Strong Responder	0.821259	0.0132514	3 Stable disease	1.0445	0.0747267
Ewing01_LTC	Eprenetapopt, Romidepsin	0.1, 1	1 Strong Responder	0.845795	0.0124949	3 Stable disease	0.901119	0.070883
Ewing01_LTC	Erlotinib	0.01	3 Non-Responder	0.0151831	0.121206	4 Progressive disease	5.75491	0.699392
Ewing01_LTC	Erlotinib	0.1	3 Non-Responder	0.0293924	0.0428203	4 Progressive disease	5.67188	0.224623
Ewing01_LTC	Erlotinib	1	3 Non-Responder	0.00700924	0.0584784	4 Progressive disease	5.80268	0.322571
Ewing01_LTC	Etoposide	0.01	1 Strong Responder	0.614635	0.012833	4 Progressive disease	2.25193	0.0608873
Ewing01_LTC	Etoposide	0.1	1 Strong Responder	0.753189	0.0112371	3 Stable disease	1.44227	0.0593787
Ewing01_LTC	Etoposide	1	1 Strong Responder	0.81806	0.0124999	3 Stable disease	1.06319	0.0700595
Ewing01_LTC	Gemcitabine	0.01	1 Strong Responder	0.735697	0.0172797	3 Stable disease	1.54449	0.096409
Ewing01_LTC	Gemcitabine	0.1	1 Strong Responder	0.808712	0.0171867	3 Stable disease	1.11782	0.0980538
Ewing01_LTC	Gemcitabine	1	1 Strong Responder	0.832794	0.0215201	3 Stable disease	0.977091	0.124313
Ewing01_LTC	Irinotecan	0.01	1 Strong Responder	0.747862	0.0164212	3 Stable disease	1.4734	0.0915847
Ewing01_LTC	Irinotecan	0.1	1 Strong Responder	0.720359	0.0228032	4 Progressive disease	1.63412	0.129411
Ewing01_LTC	Irinotecan	1	1 Strong Responder	0.776475	0.0219627	3 Stable disease	1.3062	0.125805
Ewing01_LTC	Larotrectinib	0.01	3 Non-Responder	-0.175904	0.0857069	4 Progressive disease	6.87155	0.482697
Ewing01_LTC	Larotrectinib	0.1	3 Non-Responder	0.0117968	0.078034	4 Progressive disease	5.7747	0.441968
Ewing01_LTC	Larotrectinib	1	3 Non-Responder	0.0170512	0.0363503	4 Progressive disease	5.74399	0.1807
Ewing01_LTC	Olaparib	0.01	3 Non-Responder	0.0816198	0.072808	4 Progressive disease	3.59673	0.277193
Ewing01_LTC	Oxaliplatin	0.01	3 Non-Responder	0.00788229	0.0315331	4 Progressive disease	5.79757	0.145782
Ewing01_LTC	Oxaliplatin	0.1	2 Weak responder	0.10363	0.0304439	4 Progressive disease	5.23806	0.145879
Ewing01_LTC	Oxaliplatin	1	2 Weak responder	0.350174	0.0605838	4 Progressive disease	3.79735	0.346248
Ewing01_LTC	Paclitaxel	0.01	1 Strong Responder	0.727264	0.0142589	4 Progressive disease	1.59377	0.0773497
Ewing01_LTC	Paclitaxel	0.1	1 Strong Responder	0.734924	0.0150289	4 Progressive disease	1.549	0.0824998
Ewing01_LTC	Paclitaxel	1	1 Strong Responder	0.710722	0.0115443	4 Progressive disease	1.69044	0.0589157
Ewing01_LTC	Palbociclib	0.01	3 Non-Responder	-0.0256144	0.0542302	4 Progressive disease	5.99332	0.294706
Ewing01_LTC	Palbociclib	0.1	3 Non-Responder	0.0150072	0.0590384	4 Progressive disease	5.75594	0.326349
Ewing01_LTC	Palbociclib	1	3 Non-Responder	0.0464995	0.041135	4 Progressive disease	5.57191	0.21459
Ewing01_LTC	Pazopanib	0.01	3 Non-Responder	0.0338351	0.0332683	4 Progressive disease	5.64591	0.160461
Ewing01_LTC	Pazopanib	0.1	3 Non-Responder	0.0232284	0.0482793	4 Progressive disease	5.7079	0.25939
Ewing01_LTC	Regorafenib	0.01	3 Non-Responder	-0.00203244	0.038993	4 Progressive disease	5.85551	0.19739
Ewing01_LTC	Regorafenib	0.1	3 Non-Responder	-0.111405	0.0644739	4 Progressive disease	6.49464	0.354978
Ewing01_LTC	Regorafenib	1	3 Non-Responder	-0.00319606	0.0403295	4 Progressive disease	5.86231	0.206284
Ewing01_LTC	Romidepsin	0.01	2 Weak responder	0.122741	0.0385952	4 Progressive disease	5.12638	0.202325
Ewing01_LTC	Romidepsin	0.1	1 Strong Responder	0.820638	0.0115293	3 Stable disease	1.04813	0.0642178
Ewing01_LTC	Romidepsin	1	1 Strong Responder	0.880622	0.0268425	3 Stable disease	0.697603	0.156271
Ewing01_LTC	Selinexor	0.01	3 Non-Responder	-0.0236114	0.0410697	4 Progressive disease	5.98161	0.209945
Ewing01_LTC	Selinexor	0.1	2 Weak responder	0.27916	0.0270564	4 Progressive disease	4.21233	0.13525
Ewing01_LTC	Selinexor	1	1 Strong Responder	0.725691	0.0105842	4 Progressive disease	1.60296	0.0534268
Ewing01_LTC	Olaparib	0.1	2 Weak responder	0.299243	0.0254648	4 Progressive disease	2.74443	0.0856906
Ewing01_LTC	Olaparib	1	1 Strong Responder	0.576309	0.0206075	4 Progressive disease	1.65934	0.0745787
Ewing01_LTC	Olaparib	0.01	2 Weak responder	0.12666	0.0240636	4 Progressive disease	5.10348	0.0996536
Ewing01_LTC	Sunitinib	0.01	3 Non-Responder	-0.0330185	0.0429199	4 Progressive disease	6.03658	0.221661
Ewing01_LTC	Sunitinib	0.1	3 Non-Responder	0.0138465	0.0665206	4 Progressive disease	5.76272	0.37223
Ewing01_LTC	Sunitinib	1	3 Non-Responder	-0.0291596	0.0517875	4 Progressive disease	6.01403	0.279132
Ewing01_LTC	TAK-632	0.1	3 Non-Responder	-0.0257722	0.0698146	4 Progressive disease	5.99424	0.390975
Ewing01_LTC	TAK-632	1	2 Weak responder	0.335962	0.0241267	4 Progressive disease	3.8804	0.119109
Ewing01_LTC	TAK-632	10	1 Strong Responder	0.739738	0.00705968	4 Progressive disease	1.52088	0.028771
Ewing01_LTC	Temozolomide	0.01	3 Non-Responder	-0.0314699	0.056465	4 Progressive disease	6.02753	0.308454
Ewing01_LTC	Temozolomide	0.1	3 Non-Responder	-0.0739544	0.0734178	4 Progressive disease	6.2758	0.411315
Ewing01_LTC	Temozolomide	1	3 Non-Responder	-0.0378103	0.0582861	4 Progressive disease	6.06458	0.319548
Ewing01_LTC	Temozolomide, Palbociclib	0.01, 0.01	3 Non-Responder	-0.0407119	0.0314653	4 Progressive disease	6.08154	0.140825
Ewing01_LTC	Temozolomide, Palbociclib	0.1, 0.1	3 Non-Responder	-0.143191	0.0858984	4 Progressive disease	6.68039	0.484868
Ewing01_LTC	Temozolomide, Palbociclib	1, 1	3 Non-Responder	0.0171411	0.0466796	4 Progressive disease	5.74347	0.248881
Ewing01_LTC	Venetoclax	0.1	3 Non-Responder	-0.0534634	0.0404931	4 Progressive disease	6.15606	0.204134
Ewing01_LTC	Venetoclax	1	3 Non-Responder	-0.116666	0.0466131	4 Progressive disease	6.52539	0.241049
Ewing01_LTC	Venetoclax	10	3 Non-Responder	0.0639966	0.0857532	4 Progressive disease	5.46966	0.4897
Ewing01_LTC	Vismodegib	0.001	3 Non-Responder	-0.0700414	0.0423344	4 Progressive disease	6.25293	0.215463
Ewing01_LTC	Vismodegib	0.01	3 Non-Responder	-0.00997089	0.0302409	4 Progressive disease	5.9019	0.134407
Ewing01_LTC	Vismodegib	0.1	3 Non-Responder	-0.0684941	0.0681973	4 Progressive disease	6.24389	0.379585
Ewing01_LTC	Vorinostat	0.01	3 Non-Responder	0.0239326	0.0526753	4 Progressive disease	5.70378	0.287151
Ewing01_LTC	Vorinostat	0.1	3 Non-Responder	-0.193975	0.0416874	4 Progressive disease	6.97715	0.202353
Ewing01_LTC	Vorinostat	1	3 Non-Responder	-0.0600868	0.0392839	4 Progressive disease	6.19476	0.195437
Ewing01_LTC	Dactinomycin, Selinexor	0.01, 0.01	3 Non-Responder	-0.0869267	0.039134	4 Progressive disease	6.3516	0.192486
Ewing01_LTC	Dactinomycin, Selinexor	0.1, 0.1	1 Strong Responder	0.768302	0.027945	3 Stable disease	1.35396	0.161165
Ewing01_LTC	Dactinomycin, Selinexor	1, 1	1 Strong Responder	0.792418	0.0120457	3 Stable disease	1.21303	0.0663231
Ewing01_LTC	Olaparib	0.1	2 Weak responder	0.207889	0.0308513	4 Progressive disease	4.62881	0.156221
Ewing01_LTC	Olaparib	1	1 Strong Responder	0.719801	0.010507	4 Progressive disease	1.63738	0.0525039
Ewing01_LTC	SN-38	0.01	1 Strong Responder	0.554207	0.0157219	4 Progressive disease	2.60505	0.076655
Ewing01_LTC	SN-38	0.1	1 Strong Responder	0.794249	0.0252575	3 Stable disease	1.20233	0.145733
Ewing01_LTC	SN-38	1	1 Strong Responder	0.776406	0.017041	3 Stable disease	1.3066	0.0962875
Ewing01_LTC	SN-38, Olaparib	0.01, 0.01	1 Strong Responder	0.747411	0.0140876	3 Stable disease	1.47604	0.0771601
Ewing01_LTC	SN-38, Olaparib	0.1, 0.1	1 Strong Responder	0.738984	0.0228154	3 Stable disease	1.52528	0.129986
Ewing01_LTC	SN-38, Olaparib	1, 1	1 Strong Responder	0.816188	0.014958	3 Stable disease	1.07413	0.0848785
INF_R_1288	Eprenetapopt, Romidepsin	0.1, 1	1 Strong Responder	0.903094	0.0102881	4 Progressive disease	0.99412	0.0937659
INF_R_1288	Dactinomycin, Selinexor	1, 1	1 Strong Responder	0.902292	0.00628397	4 Progressive disease	1.00234	0.042069
INF_R_1288	Tovorafenib, Pimasertib	1, 1	1 Strong Responder	0.896707	0.00801981	4 Progressive disease	1.02447	0.0399744
INF_R_1288	Eprenetapopt, Romidepsin	0.1, 0.1	1 Strong Responder	0.845021	0.00974756	4 Progressive disease	1.58986	0.063219
INF_R_1288	Dabrafenib, Trametinib	1, 1	1 Strong Responder	0.841975	0.0390342	4 Progressive disease	1.56731	0.372577
INF_R_1288	Dactinomycin, Selinexor	0.1, 0.1	1 Strong Responder	0.835358	0.0148567	4 Progressive disease	1.68899	0.128272
INF_R_1288	Tovorafenib, Pimasertib	0.1, 0.1	1 Strong Responder	0.827566	0.0212438	4 Progressive disease	1.71022	0.176679
INF_R_1288	Benzethonium chloride	1000	1 Strong Responder	0.905796	0.00541532	3 Stable disease	0.498833	0.0234846
INF_R_1288	Control AQUA	1	3 Non-Responder	-0.0209014	0.0450755	4 Progressive disease	5.40593	0.158658
INF_R_1288	Control DMSO	1	3 Non-Responder	0	0.0466497	4 Progressive disease	5.29525	0.174671
INF_R_1288	Staurosporine	0.0001	3 Non-Responder	-0.0093136	0.116988	4 Progressive disease	5.34457	0.593866
INF_R_1288	Staurosporine	0.001	3 Non-Responder	0.0422543	0.0751865	4 Progressive disease	5.07151	0.361279
INF_R_1288	Alpelisib	0.01	3 Non-Responder	-0.00644402	0.174794	4 Progressive disease	10.3247	1.7211
INF_R_1288	Staurosporine	1	1 Strong Responder	0.930028	0.00960884	2 Partial remission	0.37052	0.0493915
INF_R_1288	Afatinib	0.1	3 Non-Responder	0.0873325	0.0820864	4 Progressive disease	4.8328	0.40438
INF_R_1288	Afatinib	1	3 Non-Responder	-0.057958	0.0780469	4 Progressive disease	5.60215	0.369661
INF_R_1288	Afatinib	10	3 Non-Responder	0.0186155	0.0950723	4 Progressive disease	5.19668	0.473349
INF_R_1288	Ceritinib	0.01	3 Non-Responder	0.053783	0.175521	4 Progressive disease	9.38468	1.62286
INF_R_1288	Alpelisib	0.1	2 Weak responder	0.264942	0.0737004	4 Progressive disease	4.20557	0.322014
INF_R_1288	Ceritinib	1	2 Weak responder	0.5415	0.0896953	4 Progressive disease	2.42788	0.468158
INF_R_1288	Staurosporine	0.01	1 Strong Responder	0.722967	0.041429	4 Progressive disease	2.74765	0.367179
INF_R_1288	Ceritinib	0.1	3 Non-Responder	0.06672	0.0618727	4 Progressive disease	4.94195	0.284197
INF_R_1288	Cisplatin	1	3 Non-Responder	-0.00584546	0.133765	4 Progressive disease	5.32621	0.686186
INF_R_1288	Cisplatin	0.01	2 Weak responder	0.197045	0.0830252	4 Progressive disease	7.9638	0.62635
INF_R_1288	Cisplatin	0.1	3 Non-Responder	-0.0389731	0.0975301	4 Progressive disease	5.50162	0.483511
INF_R_1288	Dabrafenib	1	2 Weak responder	0.498714	0.0687525	4 Progressive disease	2.65443	0.353376
INF_R_1288	Crizotinib	0.01	3 Non-Responder	-0.0931172	0.0933985	4 Progressive disease	11.2138	0.787018
INF_R_1288	Chloroquine	0.1	3 Non-Responder	0.0344936	0.166363	4 Progressive disease	5.52406	0.882106
INF_R_1288	Dabrafenib, Trametinib	1, 1	1 Strong Responder	0.748972	0.0154445	4 Progressive disease	1.32925	0.0690349
INF_R_1288	Dabrafenib	0.01	3 Non-Responder	-0.0126364	0.21312	4 Progressive disease	10.0434	2.00336
INF_R_1288	Crizotinib	0.1	3 Non-Responder	0.0200514	0.152001	4 Progressive disease	5.60669	0.790307
INF_R_1288	Dasatinib	1	2 Weak responder	0.454084	0.055601	4 Progressive disease	2.89076	0.278552
INF_R_1288	Dabrafenib	0.1	3 Non-Responder	0.00870633	0.0566857	4 Progressive disease	5.24915	0.24519
INF_R_1288	Decitabine	1	NA	0.100907	0.0855955	4 Progressive disease	4.76092	0.425173
INF_R_1288	Dactinomycin	0.01	NA	0.145563	0.140039	4 Progressive disease	8.76529	1.37163
INF_R_1288	Dabrafenib, Trametinib	0.1, 0.1	3 Non-Responder	-0.0367381	0.161843	4 Progressive disease	5.48979	0.837648
INF_R_1288	Doxorubicin	1	3 Non-Responder	0.0494599	0.10816	4 Progressive disease	5.03335	0.54814
INF_R_1288	Dasatinib	0.1	2 Weak responder	0.273766	0.0390607	4 Progressive disease	3.84559	0.16337
INF_R_1288	Erdafitinib	1	1 Strong Responder	0.806901	0.0117054	4 Progressive disease	1.02251	0.0520028
INF_R_1288	Dasatinib	0.01	3 Non-Responder	-0.0547928	0.120853	4 Progressive disease	10.4616	0.971393
INF_R_1288	Dactinomycin	0.1	1 Strong Responder	0.749363	0.0279023	4 Progressive disease	1.434	0.129879
INF_R_1288	Erlotinib	1	3 Non-Responder	-0.00521951	0.141411	4 Progressive disease	5.32289	0.727931
INF_R_1288	Decitabine	0.01	NA	0.125959	0.0710513	4 Progressive disease	8.66883	0.39749
INF_R_1288	Dactinomycin, Selinexor	0.1, 0.1	1 Strong Responder	0.859445	0.012752	3 Stable disease	0.804172	0.05112
INF_R_1288	Everolimus	1	3 Non-Responder	0.039769	0.102627	4 Progressive disease	5.08467	0.516907
INF_R_1288	Doxorubicin	0.01	3 Non-Responder	0.0367461	0.158172	4 Progressive disease	9.55366	1.4317
INF_R_1288	Decitabine	0.1	3 Non-Responder	-0.0202222	0.089237	4 Progressive disease	5.40233	0.437642
INF_R_1288	Everolimus, Trametinib	1, 1	2 Weak responder	0.450589	0.085999	4 Progressive disease	2.90927	0.44516
INF_R_1288	Doxorubicin	0.01	3 Non-Responder	-0.11562	0.0948585	4 Progressive disease	11.4446	0.797434
INF_R_1288	Doxorubicin	0.1	3 Non-Responder	0.039392	0.184422	4 Progressive disease	5.08666	0.96204
INF_R_1288	Gemcitabine	1	1 Strong Responder	0.83982	0.0115215	4 Progressive disease	0.848195	0.0542156
INF_R_1288	Duvelisib	0.01	3 Non-Responder	-0.0893647	0.0912196	4 Progressive disease	11.1753	0.760994
INF_R_1288	Doxorubicin	0.1	3 Non-Responder	0.054151	0.103253	4 Progressive disease	5.41159	0.475682
INF_R_1288	Ifosfamide	1	2 Weak responder	0.264855	0.0416227	4 Progressive disease	3.89278	0.179133
INF_R_1288	Eprenetapopt	0.01	3 Non-Responder	0.0572053	0.0813843	4 Progressive disease	9.67171	0.689126
INF_R_1288	Duvelisib	0.1	NA	0.10787	0.0671765	4 Progressive disease	5.10424	0.196341
INF_R_1288	Ivosidenib	1	3 Non-Responder	0.0220627	0.100172	4 Progressive disease	5.17842	0.502177
INF_R_1288	Eprenetapopt	0.1	3 Non-Responder	-0.0250155	0.118149	4 Progressive disease	5.86454	0.559312
INF_R_1288	Methotrexate	1	NA	0.173195	0.105731	4 Progressive disease	4.37814	0.540928
INF_R_1288	Erdafitinib	0.01	2 Weak responder	0.375536	0.0585292	4 Progressive disease	6.1935	0.405146
INF_R_1288	Eprenetapopt, Romidepsin	0.1, 0.1	1 Strong Responder	0.858809	0.0121092	3 Stable disease	0.807815	0.0454479
INF_R_1288	Erlotinib	0.01	3 Non-Responder	0.0396061	0.24099	4 Progressive disease	9.52529	2.30306
INF_R_1288	Erdafitinib	0.1	1 Strong Responder	0.84078	0.0118201	4 Progressive disease	0.843108	0.0560721
INF_R_1288	Oxaliplatin	1	2 Weak responder	0.607207	0.143106	NA	2.07994	0.754669
INF_R_1288	Erlotinib	0.01	3 Non-Responder	0.0624652	0.0769594	4 Progressive disease	9.61775	0.635321
INF_R_1288	Erlotinib	0.1	3 Non-Responder	-0.0507074	0.0581072	4 Progressive disease	5.56376	0.246966
INF_R_1288	Paclitaxel	1	1 Strong Responder	0.857665	0.0323243	3 Stable disease	0.753698	0.16935
INF_R_1288	Etoposide	0.01	1 Strong Responder	0.567202	0.0362927	4 Progressive disease	4.43988	0.30299
INF_R_1288	Erlotinib	0.1	3 Non-Responder	-0.00526481	0.0668472	4 Progressive disease	5.75153	0.0875259
INF_R_1288	Pimasertib	1	1 Strong Responder	0.559354	0.016752	4 Progressive disease	2.33333	0.0440989
INF_R_1288	Everolimus	0.01	NA	0.163556	0.188665	4 Progressive disease	8.29594	1.78642
INF_R_1288	Etoposide	0.1	1 Strong Responder	0.816769	0.0152148	4 Progressive disease	1.04834	0.0545208
INF_R_1288	Ponatinib	1	1 Strong Responder	0.550345	0.0394604	4 Progressive disease	2.38103	0.19363
INF_R_1288	Everolimus	0.1	3 Non-Responder	-0.111342	0.163318	4 Progressive disease	5.88484	0.842742
INF_R_1288	Ruxolitinib	1	3 Non-Responder	-0.204149	0.218524	4 Progressive disease	6.37627	1.13786
INF_R_1288	Ruxolitinib	10	NA	0.135547	0.0960241	4 Progressive disease	4.57749	0.485535
INF_R_1288	Everolimus, Trametinib	0.1, 0.1	2 Weak responder	0.141047	0.0453828	4 Progressive disease	4.54837	0.187724
INF_R_1288	Selitrectinib	1	NA	0.213595	0.108221	4 Progressive disease	4.16421	0.556351
INF_R_1288	Gemcitabine	0.01	1 Strong Responder	0.858988	0.0119788	4 Progressive disease	1.39857	0.0728151
INF_R_1288	Gemcitabine	0.1	1 Strong Responder	0.850439	0.0101219	3 Stable disease	0.791963	0.0468003
INF_R_1288	Sonidegib	1	3 Non-Responder	0.0794855	0.0761423	4 Progressive disease	4.87436	0.369746
INF_R_1288	Gemcitabine	0.01	1 Strong Responder	0.869509	0.01099	4 Progressive disease	1.33865	0.0919515
INF_R_1288	Gemcitabine	0.1	1 Strong Responder	0.854437	0.0134224	3 Stable disease	0.832827	0.0546912
INF_R_1288	Sorafenib	1	1 Strong Responder	0.784805	0.0276934	4 Progressive disease	1.13951	0.141745
INF_R_1288	Staurosporine	0.1	1 Strong Responder	0.909189	0.00762748	3 Stable disease	0.480866	0.0371443
INF_R_1288	Ifosfamide	0.01	3 Non-Responder	0.0630062	0.121676	4 Progressive disease	9.29321	1.03307
INF_R_1288	Ifosfamide	0.1	3 Non-Responder	0.0660804	0.0681474	4 Progressive disease	4.94534	0.321881
INF_R_1288	Tazemetostat	1	2 Weak responder	0.248077	0.0462058	4 Progressive disease	3.98162	0.206432
INF_R_1288	Irinotecan	0.01	2 Weak responder	0.212289	0.0608221	4 Progressive disease	8.08078	0.483986
INF_R_1288	Irinotecan	0.1	2 Weak responder	0.310291	0.102562	4 Progressive disease	3.94611	0.528281
INF_R_1288	Tovorafenib	1	1 Strong Responder	0.723458	0.0132336	4 Progressive disease	1.46436	0.0507668
INF_R_1288	Ivosidenib	0.01	3 Non-Responder	0.0160805	0.185334	4 Progressive disease	9.75862	1.71748
INF_R_1288	Ivosidenib	0.1	3 Non-Responder	0.0471019	0.0979682	4 Progressive disease	5.04584	0.49134
INF_R_1288	Tovorafenib, Pimasertib	1, 1	1 Strong Responder	0.878924	0.0100868	3 Stable disease	0.641128	0.0490471
INF_R_1288	Larotrectinib	0.01	3 Non-Responder	-0.0157083	0.115672	4 Progressive disease	10.4197	1.0725
INF_R_1288	Larotrectinib	0.1	3 Non-Responder	-0.0313912	0.109464	4 Progressive disease	5.90101	0.496307
INF_R_1288	Trametinib	1	2 Weak responder	0.468492	0.0696703	4 Progressive disease	2.81447	0.35705
INF_R_1288	Methotrexate	0.01	NA	0.102794	0.144635	4 Progressive disease	8.89859	1.30423
INF_R_1288	Methotrexate	0.1	3 Non-Responder	-0.0269618	0.0574327	4 Progressive disease	5.43802	0.245585
INF_R_1288	Vincristine	1	NA	0.112965	0.101605	4 Progressive disease	4.69707	0.515231
INF_R_1288	Volasertib	1	1 Strong Responder	0.795798	0.00993362	4 Progressive disease	1.0813	0.0386606
INF_R_1288	Benzethonium chloride	1000	1 Strong Responder	0.908001	0.00855695	3 Stable disease	0.526364	0.0351556
INF_R_1288	Control AQUA	1	3 Non-Responder	-0.0122278	0.0741933	4 Progressive disease	5.79137	0.199123
INF_R_1288	Control DMSO	1	3 Non-Responder	0	0.0915454	4 Progressive disease	5.72141	0.370361
INF_R_1288	Staurosporine	0.0001	3 Non-Responder	-0.0267409	0.104212	4 Progressive disease	5.87441	0.459237
INF_R_1288	Staurosporine	0.001	3 Non-Responder	-0.0924138	0.106366	4 Progressive disease	6.25015	0.454598
INF_R_1288	Staurosporine	0.1	1 Strong Responder	0.916606	0.0107622	3 Stable disease	0.477132	0.0532686
INF_R_1288	Staurosporine	1	1 Strong Responder	0.932259	0.0104693	3 Stable disease	0.387573	0.0543918
INF_R_1288	Oxaliplatin	0.01	NA	0.106093	0.19549	4 Progressive disease	8.86586	1.8453
INF_R_1288	Alpelisib	1	2 Weak responder	0.537608	0.0395689	4 Progressive disease	2.64554	0.148072
INF_R_1288	Oxaliplatin	0.1	NA	0.150064	0.159496	4 Progressive disease	4.50062	0.831423
INF_R_1288	Chloroquine	1	3 Non-Responder	-0.175077	0.141062	4 Progressive disease	6.7231	0.679679
INF_R_1288	Chloroquine	10	3 Non-Responder	-0.272162	0.154648	4 Progressive disease	7.27856	0.748929
INF_R_1288	Staurosporine	0.1	1 Strong Responder	0.935741	0.00588594	3 Stable disease	0.637332	0.0397209
INF_R_1288	Oxaliplatin	0.1	NA	0.105365	0.215769	4 Progressive disease	5.11858	1.18921
INF_R_1288	Crizotinib	1	2 Weak responder	0.295745	0.107505	4 Progressive disease	4.02933	0.557037
INF_R_1288	Oxaliplatin	0.01	3 Non-Responder	-0.0238202	0.143336	4 Progressive disease	10.5029	1.37847
INF_R_1288	Paclitaxel	0.1	1 Strong Responder	0.793585	0.0120266	4 Progressive disease	1.09302	0.0524948
INF_R_1288	Dactinomycin	1	1 Strong Responder	0.84774	0.0247681	3 Stable disease	0.871142	0.130005
INF_R_1288	Paclitaxel	0.01	2 Weak responder	0.392008	0.132389	4 Progressive disease	6.03013	1.2491
INF_R_1288	Paclitaxel	0.1	1 Strong Responder	0.813096	0.014452	4 Progressive disease	1.06936	0.0452249
INF_R_1288	Doxorubicin	1	3 Non-Responder	0.0749592	0.0705981	4 Progressive disease	5.29254	0.213959
INF_R_1288	Paclitaxel	0.01	2 Weak responder	0.469518	0.0858793	4 Progressive disease	5.44197	0.840136
INF_R_1288	Palbociclib	0.1	NA	0.140792	0.0810952	4 Progressive disease	4.91588	0.337661
INF_R_1288	Duvelisib	1	2 Weak responder	0.317264	0.0784888	4 Progressive disease	3.90621	0.371111
INF_R_1288	Palbociclib	0.01	3 Non-Responder	0.0793507	0.0787815	4 Progressive disease	9.44453	0.664332
INF_R_1288	Pazopanib	0.1	2 Weak responder	0.527254	0.0559434	4 Progressive disease	2.70478	0.267942
INF_R_1288	Pazopanib	0.01	NA	0.21096	0.147371	4 Progressive disease	8.0944	1.45945
INF_R_1288	Pimasertib	0.1	2 Weak responder	0.275036	0.0707915	4 Progressive disease	3.83887	0.352823
INF_R_1288	Eprenetapopt, Romidepsin	0.1, 1	1 Strong Responder	0.877411	0.0151882	3 Stable disease	0.70138	0.0740937
INF_R_1288	Pimasertib	0.01	NA	0.18865	0.157292	4 Progressive disease	8.04706	1.46354
INF_R_1288	Ponatinib	0.1	3 Non-Responder	-0.0519534	0.15204	4 Progressive disease	5.57036	0.783844
INF_R_1288	Erlotinib	1	3 Non-Responder	0.00713909	0.0898289	4 Progressive disease	5.68057	0.359064
INF_R_1288	Ponatinib	0.01	3 Non-Responder	0.075894	0.0901204	4 Progressive disease	9.16538	0.648402
INF_R_1288	Regorafenib	0.1	2 Weak responder	0.203503	0.0894282	4 Progressive disease	4.55709	0.418057
INF_R_1288	Etoposide	1	1 Strong Responder	0.836574	0.0217858	4 Progressive disease	0.935026	0.108964
INF_R_1288	Regorafenib	0.01	NA	0.128043	0.112099	4 Progressive disease	8.94501	1.06415
INF_R_1288	Romidepsin	0.1	1 Strong Responder	0.856145	0.0151639	3 Stable disease	0.823054	0.0684729
INF_R_1288	Gemcitabine	1	1 Strong Responder	0.847459	0.0138337	4 Progressive disease	0.872749	0.0554328
INF_R_1288	Romidepsin	0.01	1 Strong Responder	0.654777	0.0356224	4 Progressive disease	3.54149	0.322115
INF_R_1288	Ruxolitinib	0.1	3 Non-Responder	0.0239994	0.109531	4 Progressive disease	5.16817	0.554372
INF_R_1288	Irinotecan	1	1 Strong Responder	0.800348	0.0218217	4 Progressive disease	1.14229	0.100599
INF_R_1288	Selinexor	0.01	2 Weak responder	0.250827	0.091412	4 Progressive disease	7.68543	0.85972
INF_R_1288	Selitrectinib	0.1	3 Non-Responder	0.0829829	0.138618	4 Progressive disease	4.85584	0.716327
INF_R_1288	Larotrectinib	1	3 Non-Responder	-0.210343	0.127825	4 Progressive disease	6.92487	0.577855
INF_R_1288	Selitrectinib	0.01	3 Non-Responder	0.0477321	0.0680779	4 Progressive disease	9.4447	0.232344
INF_R_1288	Selinexor	0.1	1 Strong Responder	0.659636	0.0340202	4 Progressive disease	1.94736	0.14831
INF_R_1288	SN-38, Olaparib	1, 1	1 Strong Responder	0.87556	0.00688366	4 Progressive disease	1.27657	0.0334171
INF_R_1288	SN-38, Olaparib	0.1, 0.1	1 Strong Responder	0.830548	0.0108354	4 Progressive disease	1.73833	0.0719698
INF_R_1288	SN-38, Olaparib	0.01, 0.01	1 Strong Responder	0.770501	0.0184858	4 Progressive disease	2.35433	0.150995
INF_R_1288	Oxaliplatin	1	1 Strong Responder	0.652952	0.123956	NA	1.98561	0.697458
INF_R_1288	Olaparib	1	2 Weak responder	0.379978	0.0326623	4 Progressive disease	3.28317	0.13485
INF_R_1288	Paclitaxel	1	1 Strong Responder	0.815643	0.0162192	4 Progressive disease	1.05479	0.0628431
INF_R_1288	Sonidegib	0.01	3 Non-Responder	0.0861016	0.0969505	4 Progressive disease	9.06414	0.744599
INF_R_1288	Sonidegib	0.1	3 Non-Responder	-0.0630341	0.074854	4 Progressive disease	5.62903	0.350189
INF_R_1288	Palbociclib	1	NA	0.222866	0.121249	4 Progressive disease	4.4463	0.631189
INF_R_1288	Sorafenib	0.01	NA	0.128674	0.0759764	4 Progressive disease	8.6419	0.480967
INF_R_1288	Sorafenib	0.1	2 Weak responder	0.225327	0.0361383	4 Progressive disease	4.10209	0.135313
INF_R_1288	Pazopanib	1	2 Weak responder	0.543633	0.0617799	4 Progressive disease	2.61107	0.310438
INF_R_1288	Sunitinib	0.01	3 Non-Responder	0.0760435	0.178803	4 Progressive disease	9.47846	1.77515
INF_R_1288	Sunitinib	0.1	3 Non-Responder	-0.0998759	0.16919	4 Progressive disease	6.29284	0.878122
INF_R_1288	Regorafenib	1	1 Strong Responder	0.610656	0.0556622	4 Progressive disease	2.2276	0.283951
INF_R_1288	Tazemetostat	0.01	3 Non-Responder	0.09844	0.157051	4 Progressive disease	8.94177	1.43737
INF_R_1288	TAK-632	0.1	NA	0.102103	0.0683881	4 Progressive disease	5.13724	0.206181
INF_R_1288	Romidepsin	1	1 Strong Responder	0.877729	0.0162918	3 Stable disease	0.699564	0.0814728
INF_R_1288	Temozolomide	0.01	3 Non-Responder	-0.0142022	0.0522562	4 Progressive disease	10.4042	0.174108
INF_R_1288	Tazemetostat	0.1	3 Non-Responder	-0.0288941	0.0649602	4 Progressive disease	5.44825	0.293298
INF_R_1288	Selinexor	1	1 Strong Responder	0.821204	0.0147214	4 Progressive disease	1.02296	0.0520512
INF_R_1288	Temozolomide	0.1	3 Non-Responder	0.0659646	0.189708	4 Progressive disease	5.344	1.0288
INF_R_1288	Olaparib	0.01	3 Non-Responder	0.0780542	0.0931278	4 Progressive disease	9.14396	0.69022
INF_R_1288	Tovorafenib	0.01	3 Non-Responder	0.0323721	0.142711	4 Progressive disease	9.59704	1.26033
INF_R_1288	Temozolomide, Palbociclib	0.1, 0.1	3 Non-Responder	0.081196	0.103469	4 Progressive disease	5.25686	0.484411
INF_R_1288	Sunitinib	1	3 Non-Responder	-0.0118605	0.101753	4 Progressive disease	5.78927	0.445516
INF_R_1288	Tovorafenib	0.1	2 Weak responder	0.296866	0.0394799	4 Progressive disease	3.72327	0.169175
INF_R_1288	TAK-632	1	2 Weak responder	0.525876	0.0419617	4 Progressive disease	2.71266	0.16372
INF_R_1288	TAK-632	10	1 Strong Responder	0.807769	0.0162208	4 Progressive disease	1.09984	0.0595328
INF_R_1288	Tovorafenib, Pimasertib	0.1, 0.1	1 Strong Responder	0.592607	0.0195562	4 Progressive disease	2.15725	0.0752323
INF_R_1288	Temozolomide	1	3 Non-Responder	0.00154214	0.11103	4 Progressive disease	5.71259	0.516524
INF_R_1288	Trametinib	0.01	3 Non-Responder	0.051189	0.111596	4 Progressive disease	9.41041	0.908868
INF_R_1288	Trametinib	0.1	2 Weak responder	0.252313	0.0564553	4 Progressive disease	3.95919	0.268909
INF_R_1288	Temozolomide, Palbociclib	1, 1	2 Weak responder	0.255593	0.115892	4 Progressive disease	4.25906	0.603034
INF_R_1288	Venetoclax	0.1	NA	0.135261	0.15617	4 Progressive disease	4.94753	0.834146
INF_R_1288	Venetoclax	1	3 Non-Responder	0.0366156	0.0873834	4 Progressive disease	5.51192	0.350215
INF_R_1288	Venetoclax	10	3 Non-Responder	0.0958616	0.164478	4 Progressive disease	5.17295	0.879453
INF_R_1288	Vismodegib	0.001	3 Non-Responder	0.0571484	0.0669707	4 Progressive disease	5.39444	0.157733
INF_R_1288	Vincristine	0.01	3 Non-Responder	0.0908998	0.0994121	4 Progressive disease	9.01656	0.778365
INF_R_1288	Vincristine	0.1	3 Non-Responder	-0.0897533	0.0684127	4 Progressive disease	5.77052	0.308223
INF_R_1288	Vismodegib	0.01	2 Weak responder	0.144701	0.0699529	4 Progressive disease	8.77412	0.576327
INF_R_1288	Vismodegib	0.1	3 Non-Responder	0.0252207	0.0751641	4 Progressive disease	5.57711	0.233673
INF_R_1288	Vorinostat	1	1 Strong Responder	0.622653	0.0906549	4 Progressive disease	2.15896	0.499491
INF_R_1288	Volasertib	0.01	3 Non-Responder	-0.0071645	0.207774	4 Progressive disease	9.98917	1.94859
INF_R_1288	Volasertib	0.1	1 Strong Responder	0.564939	0.0635139	4 Progressive disease	2.30376	0.327624
INF_R_1288	Dactinomycin, Selinexor	1, 1	1 Strong Responder	0.843572	0.0121138	4 Progressive disease	0.894988	0.0380418
INF_R_1288	Vorinostat	0.01	3 Non-Responder	0.0180176	0.21605	4 Progressive disease	10.0737	2.16131
INF_R_1288	Vorinostat	0.1	2 Weak responder	0.232037	0.0600681	4 Progressive disease	4.39383	0.192913
INF_R_1288	Olaparib	0.1	2 Weak responder	0.157135	0.0774535	4 Progressive disease	4.46318	0.382801
INF_R_1288	Staurosporine	0.01	1 Strong Responder	0.612734	0.0540808	4 Progressive disease	2.05067	0.278268
INF_R_1288	Afatinib	0.1	2 Weak responder	0.181575	0.0756887	4 Progressive disease	8.11723	0.516388
INF_R_1288	Olaparib	0.01	2 Weak responder	0.236186	0.0609934	4 Progressive disease	7.83563	0.495686
INF_R_1288	Alpelisib	0.01	3 Non-Responder	0.0966701	0.089331	4 Progressive disease	5.16832	0.386385
INF_R_1288	Alpelisib	0.1	2 Weak responder	0.246988	0.0724353	4 Progressive disease	7.72481	0.640674
INF_R_1288	Everolimus, Trametinib	1, 1	1 Strong Responder	0.64685	0.0271869	4 Progressive disease	3.50258	0.132028
INF_R_1288	Benzethonium chloride	1000	1 Strong Responder	0.949174	0.00453133	3 Stable disease	0.504102	0.0295774
INF_R_1288	Control AQUA	1	3 Non-Responder	0.0549751	0.0687657	4 Progressive disease	9.37286	0.263311
INF_R_1288	Control DMSO	1	3 Non-Responder	0	0.0949282	4 Progressive disease	9.91811	0.665747
INF_R_1288	Staurosporine	0.0001	3 Non-Responder	0.074974	0.0901736	4 Progressive disease	9.17451	0.648547
INF_R_1288	Staurosporine	0.001	3 Non-Responder	0.0186852	0.155057	4 Progressive disease	9.73279	1.39221
INF_R_1288	Ceritinib	0.01	3 Non-Responder	-0.0146565	0.0513612	4 Progressive disease	5.37286	0.206294
INF_R_1288	Staurosporine	1	1 Strong Responder	0.943638	0.00466922	3 Stable disease	0.559002	0.0271414
INF_R_1288	Staurosporine	0.01	1 Strong Responder	0.712062	0.112624	NA	2.95382	1.14636
INF_R_1288	Ceritinib	0.1	NA	0.182817	0.111805	4 Progressive disease	8.10491	0.966264
INF_R_1288	Afatinib	1	NA	0.126823	0.108708	4 Progressive disease	8.66026	0.908038
INF_R_1288	Afatinib	10	2 Weak responder	0.318315	0.0895315	4 Progressive disease	6.76103	0.763252
INF_R_1288	Cisplatin	0.01	3 Non-Responder	-0.0639235	0.0614841	4 Progressive disease	5.63374	0.267326
INF_R_1288	Cisplatin	0.1	3 Non-Responder	0.0678587	0.0979891	4 Progressive disease	9.24508	0.747942
INF_R_1288	Ceritinib	1	1 Strong Responder	0.812944	0.0886037	NA	1.85524	0.869913
INF_R_1288	Crizotinib	0.01	2 Weak responder	0.140047	0.0694909	4 Progressive disease	4.92014	0.237985
INF_R_1288	Chloroquine	0.1	3 Non-Responder	-0.0516498	0.129551	4 Progressive disease	10.7884	1.2206
INF_R_1288	Cisplatin	1	3 Non-Responder	0.0887825	0.135646	4 Progressive disease	9.03756	1.20081
INF_R_1288	Dabrafenib	0.01	3 Non-Responder	-0.038051	0.0686175	4 Progressive disease	5.49674	0.314873
INF_R_1288	Crizotinib	0.1	3 Non-Responder	0.0125632	0.110992	4 Progressive disease	10.1297	1.02604
INF_R_1288	Dabrafenib	1	1 Strong Responder	0.612667	0.0530244	4 Progressive disease	3.84161	0.458342
INF_R_1288	Dabrafenib, Trametinib	0.01, 0.01	3 Non-Responder	-0.00445464	0.127843	4 Progressive disease	5.31884	0.653832
INF_R_1288	Dabrafenib	0.1	2 Weak responder	0.223342	0.0992105	4 Progressive disease	7.70298	0.837179
INF_R_1288	Dactinomycin	0.01	3 Non-Responder	0.0562997	0.0642017	4 Progressive disease	5.3993	0.113006
INF_R_1288	Dasatinib	1	3 Non-Responder	-0.151267	0.156158	4 Progressive disease	11.4184	1.34585
INF_R_1288	Dactinomycin, Selinexor	0.01, 0.01	2 Weak responder	0.344145	0.148289	4 Progressive disease	3.75242	0.81291
INF_R_1288	Dasatinib	0.1	3 Non-Responder	-0.158186	0.0837627	4 Progressive disease	11.487	0.309264
INF_R_1288	Decitabine	1	1 Strong Responder	0.63622	0.0419655	4 Progressive disease	3.60801	0.338503
INF_R_1288	Dasatinib	0.01	3 Non-Responder	0.0889576	0.0703564	4 Progressive disease	4.8242	0.336859
INF_R_1288	Dactinomycin	0.1	1 Strong Responder	0.622244	0.0669832	4 Progressive disease	3.87523	0.660692
INF_R_1288	Doxorubicin	1	NA	0.148681	0.104991	4 Progressive disease	8.44348	0.873567
INF_R_1288	Decitabine	0.01	3 Non-Responder	-0.0662075	0.0759648	4 Progressive disease	5.64584	0.356544
INF_R_1288	Erdafitinib	1	1 Strong Responder	0.822646	0.0232494	4 Progressive disease	1.75902	0.198067
INF_R_1288	Doxorubicin	0.01	3 Non-Responder	-0.124506	0.107716	4 Progressive disease	5.95454	0.535498
INF_R_1288	Decitabine	0.1	2 Weak responder	0.299031	0.104274	4 Progressive disease	6.95229	0.92293
INF_R_1288	Erlotinib	1	2 Weak responder	0.536524	0.0719387	4 Progressive disease	4.5968	0.643327
INF_R_1288	Doxorubicin	0.01	NA	0.134651	0.135644	4 Progressive disease	4.95102	0.706811
INF_R_1288	Doxorubicin	0.1	3 Non-Responder	0.06012	0.111325	4 Progressive disease	9.32183	0.90972
INF_R_1288	Everolimus	1	3 Non-Responder	0.0728336	0.101164	4 Progressive disease	9.19574	0.791015
INF_R_1288	Duvelisib	0.01	3 Non-Responder	0.0133197	0.0925375	4 Progressive disease	5.6452	0.383112
INF_R_1288	Doxorubicin	0.1	3 Non-Responder	-0.00505765	0.07038	4 Progressive disease	10.3104	0.518491
INF_R_1288	Olaparib	0.1	3 Non-Responder	0.0958649	0.0840582	4 Progressive disease	5.17293	0.345205
INF_R_1288	Eprenetapopt	0.01	3 Non-Responder	-0.0256618	0.0775721	4 Progressive disease	5.86823	0.229522
INF_R_1288	Duvelisib	0.1	3 Non-Responder	0.0755364	0.0869428	4 Progressive disease	9.48366	0.762834
INF_R_1288	Gemcitabine	1	1 Strong Responder	0.85258	0.0112353	4 Progressive disease	1.46213	0.0527725
INF_R_1288	Eprenetapopt, Romidepsin	0.01, 0.01	1 Strong Responder	0.667345	0.0383613	4 Progressive disease	1.90326	0.18164
INF_R_1288	Eprenetapopt	0.1	2 Weak responder	0.387246	0.133659	4 Progressive disease	6.28597	1.3365
INF_R_1288	Ifosfamide	1	2 Weak responder	0.504443	0.0494512	4 Progressive disease	4.91499	0.362917
INF_R_1288	Erdafitinib	0.01	1 Strong Responder	0.561292	0.0241317	4 Progressive disease	2.32307	0.102257
INF_R_1288	Olaparib	1	2 Weak responder	0.36993	0.0797553	4 Progressive disease	3.60489	0.392133
INF_R_1288	Ivosidenib	1	2 Weak responder	0.200409	0.0630984	4 Progressive disease	7.93043	0.329055
INF_R_1288	Erlotinib	0.01	NA	0.13149	0.131433	4 Progressive disease	4.59898	0.679236
INF_R_1288	Erdafitinib	0.1	2 Weak responder	0.459806	0.124805	4 Progressive disease	5.3577	1.18444
INF_R_1288	Methotrexate	1	2 Weak responder	0.488861	0.0523711	4 Progressive disease	5.06954	0.392432
INF_R_1288	Erlotinib	0.01	3 Non-Responder	0.0915099	0.112799	4 Progressive disease	5.19785	0.55072
INF_R_1288	Erlotinib	0.1	2 Weak responder	0.234496	0.113058	4 Progressive disease	7.59235	0.998813
INF_R_1288	SN-38	0.01	1 Strong Responder	0.699097	0.0223886	4 Progressive disease	3.08683	0.17356
INF_R_1288	Etoposide	0.01	1 Strong Responder	0.684596	0.0254211	4 Progressive disease	1.80456	0.0866531
INF_R_1288	Erlotinib	0.1	NA	0.221825	0.120643	4 Progressive disease	7.98295	1.17489
INF_R_1288	Oxaliplatin	1	1 Strong Responder	0.810026	0.0273971	4 Progressive disease	1.88418	0.240499
INF_R_1288	Everolimus	0.01	3 Non-Responder	0.0248209	0.101828	4 Progressive disease	5.16382	0.511594
INF_R_1288	Etoposide	0.1	1 Strong Responder	0.794686	0.014694	4 Progressive disease	2.10622	0.110397
INF_R_1288	Paclitaxel	1	1 Strong Responder	0.829937	0.0174568	4 Progressive disease	1.6867	0.130991
INF_R_1288	Everolimus, Trametinib	0.01, 0.01	2 Weak responder	0.132212	0.0493995	4 Progressive disease	4.59516	0.21319
INF_R_1288	Everolimus	0.1	3 Non-Responder	0.0973691	0.0717578	4 Progressive disease	8.95239	0.381327
INF_R_1288	Pimasertib	1	1 Strong Responder	0.779628	0.0472373	4 Progressive disease	2.18568	0.444941
INF_R_1288	Gemcitabine	0.01	1 Strong Responder	0.814608	0.0136014	4 Progressive disease	0.981699	0.0643323
INF_R_1288	Eprenetapopt, Romidepsin	0.01, 0.01	2 Weak responder	0.614861	0.120969	4 Progressive disease	3.95097	1.22594
INF_R_1288	Gemcitabine	0.01	1 Strong Responder	0.819299	0.0164202	4 Progressive disease	1.03386	0.0659328
INF_R_1288	Gemcitabine	0.1	1 Strong Responder	0.870236	0.00975216	4 Progressive disease	1.28701	0.0434987
INF_R_1288	Ponatinib	1	2 Weak responder	0.477726	0.111113	4 Progressive disease	5.17997	1.04574
INF_R_1288	Gemcitabine	0.1	1 Strong Responder	0.868841	0.0101731	4 Progressive disease	1.34551	0.0811915
INF_R_1288	Ruxolitinib	1	3 Non-Responder	0.0268554	0.097979	4 Progressive disease	9.65175	0.72429
INF_R_1288	Ruxolitinib	10	2 Weak responder	0.388743	0.155478	4 Progressive disease	6.06251	1.48738
INF_R_1288	Ifosfamide	0.01	3 Non-Responder	-0.00923259	0.0533501	4 Progressive disease	5.34414	0.220752
INF_R_1288	Ifosfamide	0.1	3 Non-Responder	0.0985501	0.228984	4 Progressive disease	8.94068	2.19036
INF_R_1288	Selitrectinib	1	NA	0.14683	0.0925369	4 Progressive disease	8.46184	0.720917
INF_R_1288	Irinotecan	0.01	3 Non-Responder	-0.0443571	0.0835467	4 Progressive disease	5.9752	0.280861
INF_R_1288	Irinotecan	0.1	2 Weak responder	0.527759	0.0528193	4 Progressive disease	4.84451	0.487716
INF_R_1288	Sonidegib	1	NA	0.228083	0.238629	4 Progressive disease	7.65596	2.31029
INF_R_1288	Ivosidenib	0.01	3 Non-Responder	-0.0654443	0.0899354	4 Progressive disease	5.6418	0.438362
INF_R_1288	Ivosidenib	0.1	3 Non-Responder	0.0673957	0.124585	4 Progressive disease	9.24967	1.06834
INF_R_1288	Sorafenib	1	1 Strong Responder	0.895217	0.0094812	4 Progressive disease	1.03925	0.0630585
INF_R_1288	Larotrectinib	0.01	3 Non-Responder	-0.00402073	0.117967	4 Progressive disease	5.74442	0.563268
INF_R_1288	Larotrectinib	0.1	3 Non-Responder	0.0709247	0.0887567	4 Progressive disease	9.53097	0.783147
INF_R_1288	Tazemetostat	1	2 Weak responder	0.435371	0.0873182	4 Progressive disease	5.60005	0.780199
INF_R_1288	Methotrexate	0.01	3 Non-Responder	-0.0154521	0.0764574	4 Progressive disease	5.37708	0.36394
INF_R_1288	Methotrexate	0.1	2 Weak responder	0.468853	0.0479478	4 Progressive disease	5.26797	0.317978
INF_R_1288	Tovorafenib	1	1 Strong Responder	0.818932	0.0325678	4 Progressive disease	1.79585	0.299674
INF_R_1288	SN-38	0.1	1 Strong Responder	0.814329	0.0184109	4 Progressive disease	1.0623	0.0797941
INF_R_1288	SN-38, Olaparib	0.1, 0.1	1 Strong Responder	0.832604	0.0122538	4 Progressive disease	0.95774	0.0327371
INF_R_1288	Trametinib	1	2 Weak responder	0.55441	0.0950563	4 Progressive disease	4.41941	0.894892
INF_R_1288	Staurosporine	0.01	1 Strong Responder	0.690533	0.0487317	4 Progressive disease	1.77059	0.254167
INF_R_1288	SN-38	1	1 Strong Responder	0.850196	0.0128968	4 Progressive disease	0.857088	0.048646
INF_R_1288	Vincristine	1	3 Non-Responder	-0.0313994	0.160188	4 Progressive disease	10.2295	1.43271
INF_R_1288	SN-38, Olaparib	1, 1	1 Strong Responder	0.866412	0.018585	3 Stable disease	0.764311	0.0941207
INF_R_1288	Oxaliplatin	0.1	NA	0.25523	0.210904	4 Progressive disease	7.38671	2.03216
INF_R_1288	Volasertib	1	1 Strong Responder	0.795084	0.0154418	4 Progressive disease	2.03237	0.0696072
INF_R_1288	Benzethonium chloride	1000	1 Strong Responder	0.952383	0.00415233	3 Stable disease	0.48848	0.035325
INF_R_1288	Control AQUA	1	3 Non-Responder	0.0389473	0.0523399	4 Progressive disease	9.85901	0.239732
INF_R_1288	Control DMSO	1	3 Non-Responder	0	0.0689164	4 Progressive disease	10.2586	0.499912
INF_R_1288	Staurosporine	0.0001	3 Non-Responder	-0.0271482	0.237485	4 Progressive disease	10.5371	2.38152
INF_R_1288	Staurosporine	0.001	3 Non-Responder	0.0782256	0.104576	4 Progressive disease	9.45607	0.968795
INF_R_1288	Oxaliplatin	0.01	3 Non-Responder	-0.158547	0.0973742	4 Progressive disease	6.1348	0.474251
INF_R_1288	Staurosporine	0.1	1 Strong Responder	0.941489	0.00467349	3 Stable disease	0.600234	0.0379866
INF_R_1288	Staurosporine	1	1 Strong Responder	0.946547	0.00419639	3 Stable disease	0.548354	0.0337512
INF_R_1288	Oxaliplatin	0.01	3 Non-Responder	0.0929746	0.118553	4 Progressive disease	5.18947	0.589266
INF_R_1288	Oxaliplatin	0.1	2 Weak responder	0.307487	0.138964	4 Progressive disease	7.10418	1.38289
INF_R_1288	Alpelisib	1	1 Strong Responder	0.618378	0.0616956	4 Progressive disease	3.91489	0.60347
INF_R_1288	Paclitaxel	0.1	1 Strong Responder	0.81496	0.0130218	4 Progressive disease	1.83524	0.0387856
INF_R_1288	Chloroquine	1	3 Non-Responder	-0.0456557	0.170438	4 Progressive disease	10.7269	1.66848
INF_R_1288	Chloroquine	10	3 Non-Responder	-0.12035	0.0618172	4 Progressive disease	11.4932	0.297433
INF_R_1288	Paclitaxel	0.01	1 Strong Responder	0.784115	0.0111138	4 Progressive disease	1.14316	0.0451822
INF_R_1288	Paclitaxel	0.1	1 Strong Responder	0.807632	0.0174312	4 Progressive disease	1.97341	0.150759
INF_R_1288	Crizotinib	1	2 Weak responder	0.391399	0.097317	4 Progressive disease	6.24336	0.950841
INF_R_1288	Paclitaxel	0.01	1 Strong Responder	0.79939	0.0177505	4 Progressive disease	1.14777	0.0692379
INF_R_1288	Palbociclib	0.1	NA	0.194899	0.144844	4 Progressive disease	8.25918	1.43034
INF_R_1288	Dactinomycin	1	1 Strong Responder	0.85127	0.0107855	4 Progressive disease	1.52576	0.0819384
INF_R_1288	Palbociclib	0.01	3 Non-Responder	0.0152504	0.131259	4 Progressive disease	5.63416	0.656478
INF_R_1288	Pazopanib	0.1	1 Strong Responder	0.805354	0.0402856	4 Progressive disease	1.99679	0.401653
INF_R_1288	Doxorubicin	1	2 Weak responder	0.159651	0.0657851	4 Progressive disease	8.62077	0.528158
INF_R_1288	Pazopanib	0.01	3 Non-Responder	0.00480773	0.118555	4 Progressive disease	5.69391	0.569421
INF_R_1288	Pimasertib	0.1	1 Strong Responder	0.553514	0.053395	4 Progressive disease	4.4283	0.438288
INF_R_1288	Duvelisib	1	2 Weak responder	0.259039	0.0477363	4 Progressive disease	7.60119	0.320318
INF_R_1288	Pimasertib	0.01	3 Non-Responder	0.097165	0.0505459	4 Progressive disease	4.78074	0.216262
INF_R_1288	Ponatinib	0.1	3 Non-Responder	0.00718011	0.141474	4 Progressive disease	9.8469	1.23773
INF_R_1288	Ponatinib	0.01	3 Non-Responder	-0.11719	0.0865465	4 Progressive disease	5.91581	0.414664
INF_R_1288	Regorafenib	0.1	2 Weak responder	0.410569	0.0512884	4 Progressive disease	6.0467	0.435891
INF_R_1288	Regorafenib	0.01	3 Non-Responder	0.00331913	0.0733174	4 Progressive disease	5.70242	0.19926
INF_R_1288	Romidepsin	0.1	1 Strong Responder	0.837484	0.0242642	4 Progressive disease	1.66717	0.235284
INF_R_1288	Erlotinib	1	2 Weak responder	0.542481	0.0848694	4 Progressive disease	4.69349	0.840058
INF_R_1288	Romidepsin	0.01	1 Strong Responder	0.611086	0.0743777	4 Progressive disease	2.22514	0.400427
INF_R_1288	Ruxolitinib	0.1	NA	0.139275	0.137805	4 Progressive disease	8.53677	1.24084
INF_R_1288	Etoposide	1	1 Strong Responder	0.848037	0.00897621	4 Progressive disease	1.55892	0.0520393
INF_R_1288	Selinexor	0.01	2 Weak responder	0.255448	0.0853098	4 Progressive disease	4.25989	0.402734
INF_R_1288	Selitrectinib	0.1	3 Non-Responder	0.0349891	0.130523	4 Progressive disease	9.57108	1.12388
INF_R_1288	Gemcitabine	1	1 Strong Responder	0.876804	0.00953068	4 Progressive disease	1.26381	0.0759355
INF_R_1288	Selitrectinib	0.01	3 Non-Responder	-0.0731163	0.0596376	4 Progressive disease	5.68242	0.25415
INF_R_1288	Selinexor	0.1	1 Strong Responder	0.829084	0.0240669	4 Progressive disease	1.75335	0.231636
INF_R_1288	Irinotecan	1	1 Strong Responder	0.807081	0.0117551	4 Progressive disease	1.97907	0.0723936
INF_R_1288	Olaparib	1	1 Strong Responder	0.611363	0.0497306	4 Progressive disease	3.85455	0.419924
INF_R_1288	Olaparib	0.01	2 Weak responder	0.173534	0.0330715	4 Progressive disease	4.37635	0.0991358
INF_R_1288	Larotrectinib	1	3 Non-Responder	-0.0268693	0.14272	4 Progressive disease	10.5342	1.37116
INF_R_1288	Olaparib	0.1	NA	0.253614	0.208081	4 Progressive disease	7.40274	2.00306
INF_R_1288	Olaparib	0.1	NA	0.183113	0.147815	4 Progressive disease	8.38007	1.46035
INF_R_1288	Sonidegib	0.01	2 Weak responder	0.101442	0.0410533	4 Progressive disease	4.75809	0.150411
INF_R_1288	Sonidegib	0.1	3 Non-Responder	0.00170018	0.0767439	4 Progressive disease	9.90125	0.371002
INF_R_1288	Oxaliplatin	1	1 Strong Responder	0.820358	0.0121889	4 Progressive disease	1.84287	0.0870071
INF_R_1288	Sorafenib	0.01	3 Non-Responder	-0.0834876	0.0719818	4 Progressive disease	5.73734	0.330858
INF_R_1288	Sorafenib	0.1	2 Weak responder	0.437252	0.100547	4 Progressive disease	5.5814	0.924185
INF_R_1288	Paclitaxel	1	1 Strong Responder	0.831468	0.014676	4 Progressive disease	1.72889	0.124773
INF_R_1288	Sunitinib	0.01	3 Non-Responder	-0.00447644	0.179465	4 Progressive disease	5.74702	0.957031
INF_R_1288	Sunitinib	0.1	3 Non-Responder	0.0598849	0.128692	4 Progressive disease	9.64422	1.2337
INF_R_1288	Palbociclib	1	2 Weak responder	0.463455	0.0309835	4 Progressive disease	5.50417	0.170533
INF_R_1288	Tazemetostat	0.01	3 Non-Responder	0.0323386	0.154444	4 Progressive disease	5.12401	0.800161
INF_R_1288	TAK-632	0.1	2 Weak responder	0.249881	0.0825029	4 Progressive disease	7.69513	0.758752
INF_R_1288	Olaparib	0.01	3 Non-Responder	0.00631329	0.147091	4 Progressive disease	5.68529	0.756832
INF_R_1288	Temozolomide	0.01	3 Non-Responder	-0.070042	0.101265	4 Progressive disease	6.12215	0.422643
INF_R_1288	Tazemetostat	0.1	3 Non-Responder	-0.0648858	0.253223	4 Progressive disease	10.5617	2.40935
INF_R_1288	Temozolomide, Palbociclib	0.01, 0.01	3 Non-Responder	-0.159792	0.105739	4 Progressive disease	6.63565	0.426019
INF_R_1288	Temozolomide	0.1	3 Non-Responder	0.0681465	0.0895777	4 Progressive disease	9.55947	0.792108
INF_R_1288	Regorafenib	1	1 Strong Responder	0.88691	0.0120315	4 Progressive disease	1.16014	0.109716
INF_R_1288	Tovorafenib	0.01	3 Non-Responder	-0.140682	0.0855388	4 Progressive disease	6.0402	0.406774
INF_R_1288	Romidepsin	1	1 Strong Responder	0.899295	0.00576974	4 Progressive disease	1.03308	0.0311271
INF_R_1288	Tovorafenib, Pimasertib	0.01, 0.01	2 Weak responder	0.20848	0.0612158	4 Progressive disease	4.1913	0.293191
INF_R_1288	Tovorafenib	0.1	2 Weak responder	0.423938	0.0498828	4 Progressive disease	5.71344	0.312553
INF_R_1288	Selinexor	1	1 Strong Responder	0.860823	0.0173343	4 Progressive disease	1.42776	0.163649
INF_R_1288	Trametinib	0.01	3 Non-Responder	-0.0693272	0.0708482	4 Progressive disease	5.66236	0.325357
INF_R_1288	SN-38	0.01	NA	0.146713	0.0766584	4 Progressive disease	4.88201	0.304128
INF_R_1288	SN-38	0.1	1 Strong Responder	0.827947	0.0149184	4 Progressive disease	1.76502	0.126585
INF_R_1288	Vincristine	0.01	3 Non-Responder	-0.0453077	0.129551	4 Progressive disease	5.53517	0.661264
INF_R_1288	Trametinib	0.1	NA	0.219902	0.163485	4 Progressive disease	7.7371	1.53604
INF_R_1288	Sunitinib	1	3 Non-Responder	-0.143021	0.1023	4 Progressive disease	11.7257	0.880251
INF_R_1288	Venetoclax	0.1	3 Non-Responder	-0.0199182	0.187365	4 Progressive disease	10.4629	1.85324
INF_R_1288	TAK-632	1	1 Strong Responder	0.743532	0.0368993	4 Progressive disease	2.63099	0.35616
INF_R_1288	TAK-632	10	1 Strong Responder	0.879202	0.00856077	4 Progressive disease	1.23921	0.0637637
INF_R_1288	Vismodegib	0.01	3 Non-Responder	-0.237165	0.329876	4 Progressive disease	7.07833	1.8309
INF_R_1288	Vincristine	0.1	3 Non-Responder	0.0477419	0.098482	4 Progressive disease	9.4446	0.743062
INF_R_1288	Temozolomide	1	3 Non-Responder	0.0448684	0.148067	4 Progressive disease	9.79827	1.44195
INF_R_1288	Vismodegib	0.1	3 Non-Responder	-0.00713743	0.0983636	4 Progressive disease	10.3318	0.874487
INF_R_1288	Venetoclax	1	1 Strong Responder	0.625587	0.0767535	4 Progressive disease	3.84094	0.764809
INF_R_1288	Venetoclax	10	1 Strong Responder	0.89995	0.00671455	4 Progressive disease	1.02637	0.047361
INF_R_1288	Vismodegib	0.001	3 Non-Responder	0.027144	0.0815718	4 Progressive disease	9.98009	0.680969
INF_R_1288	Volasertib	0.01	3 Non-Responder	0.0152607	0.0730881	4 Progressive disease	5.21444	0.346697
INF_R_1288	Volasertib	0.1	2 Weak responder	0.42788	0.119818	4 Progressive disease	5.67435	1.12568
INF_R_1288	Vorinostat	0.01	3 Non-Responder	-0.046654	0.112907	4 Progressive disease	5.98834	0.516757
INF_R_1288	Vorinostat	0.1	2 Weak responder	0.369865	0.089197	4 Progressive disease	6.46427	0.859099
INF_R_1288	Vorinostat	1	1 Strong Responder	0.803873	0.0128557	4 Progressive disease	2.01198	0.0882008
INF_R_1288	SN-38, Olaparib	0.01, 0.01	2 Weak responder	0.340369	0.0674271	4 Progressive disease	3.77402	0.298566
INF_R_1288	Olaparib	1	1 Strong Responder	0.582753	0.0269371	4 Progressive disease	4.28035	0.181254
INF_R_1288	SN-38	1	1 Strong Responder	0.86994	0.00862676	4 Progressive disease	1.33423	0.0600371
INF_R_1288	Temozolomide, Palbociclib	1, 1	2 Weak responder	0.483819	0.0705352	4 Progressive disease	5.29527	0.676014
INF_R_1288	Tovorafenib, Pimasertib	0.01, 0.01	2 Weak responder	0.382692	0.104991	4 Progressive disease	6.12253	0.956785
INF_R_1288	Dabrafenib, Trametinib	0.1, 0.1	2 Weak responder	0.376837	0.0497544	4 Progressive disease	6.1806	0.2672
INF_R_1288	Dactinomycin, Selinexor	0.01, 0.01	2 Weak responder	0.3593	0.0738173	4 Progressive disease	6.57265	0.686187
INF_R_1288	Everolimus, Trametinib	0.01, 0.01	NA	0.152612	0.11239	4 Progressive disease	8.40449	0.9614
INF_R_1288	Everolimus, Trametinib	0.1, 0.1	NA	0.145082	0.136438	4 Progressive disease	8.47917	1.22769
INF_R_1288	Temozolomide, Palbociclib	0.1, 0.1	NA	0.130727	0.151397	4 Progressive disease	8.91749	1.49108
INF_R_1288	Dabrafenib, Trametinib	0.01, 0.01	3 Non-Responder	0.0999533	0.083109	4 Progressive disease	8.92676	0.566039
INF_R_1288	Temozolomide, Palbociclib	0.01, 0.01	3 Non-Responder	-0.0189298	0.116317	4 Progressive disease	10.4527	1.07906
INF_R_153	Tovorafenib, Pimasertib	1, 1	1 Strong Responder	0.91953	0.0143651	0 Complete remission	0.366126	0.058314
INF_R_153	Dabrafenib, Trametinib	1, 1	1 Strong Responder	0.875148	0.01317	2 Partial remission	0.568055	0.0386425
INF_R_153	Dactinomycin, Selinexor	1, 1	1 Strong Responder	0.844239	0.0146853	2 Partial remission	0.671924	0.0436581
INF_R_153	Dactinomycin, Selinexor	0.1, 0.1	1 Strong Responder	0.834685	0.0147877	2 Partial remission	0.713138	0.0411792
INF_R_153	Tovorafenib, Pimasertib	0.1, 0.1	1 Strong Responder	0.83284	0.0167204	3 Stable disease	0.760549	0.0450321
INF_R_153	Eprenetapopt, Romidepsin	0.01, 0.01	1 Strong Responder	0.819503	0.0231216	3 Stable disease	0.77863	0.0843735
INF_R_153	Eprenetapopt, Romidepsin	0.1, 0.1	1 Strong Responder	0.718855	0.0600941	3 Stable disease	1.2128	0.245637
INF_R_153	Everolimus, Trametinib	1, 1	1 Strong Responder	0.67388	0.054899	3 Stable disease	1.48379	0.219274
INF_R_153	Eprenetapopt, Romidepsin	0.1, 1	1 Strong Responder	0.6459	0.0369882	4 Progressive disease	1.52752	0.120704
INF_R_153	Benzethonium chloride	1000	1 Strong Responder	0.783056	0.0219429	3 Stable disease	1.30829	0.0990437
INF_R_153	Control AQUA	1	3 Non-Responder	-0.0310905	0.0794676	4 Progressive disease	6.21804	0.236021
INF_R_153	Control DMSO	1	3 Non-Responder	0	0.0948603	4 Progressive disease	6.03055	0.404507
INF_R_153	Staurosporine	0.0001	3 Non-Responder	-0.0647266	0.110978	4 Progressive disease	6.42088	0.512262
INF_R_153	Staurosporine	0.001	NA	0.167781	0.141716	4 Progressive disease	5.01873	0.785533
INF_R_153	Staurosporine	0.1	1 Strong Responder	0.895406	0.00760415	2 Partial remission	0.630756	0.0176874
INF_R_153	Staurosporine	1	1 Strong Responder	0.877529	0.011686	2 Partial remission	0.738565	0.0501223
INF_R_153	Afatinib	0.1	3 Non-Responder	0.0322871	0.107272	4 Progressive disease	5.83584	0.515038
INF_R_153	Afatinib	1	NA	0.171827	0.177421	4 Progressive disease	4.99434	1.01615
INF_R_153	Afatinib	10	2 Weak responder	0.153808	0.0720787	4 Progressive disease	5.103	0.267915
INF_R_153	Ceritinib	0.1	3 Non-Responder	-0.0786003	0.116034	4 Progressive disease	6.50455	0.547072
INF_R_153	Ceritinib	1	3 Non-Responder	0.0295467	0.0963787	4 Progressive disease	5.85236	0.428618
INF_R_153	Staurosporine	0.01	1 Strong Responder	0.920949	0.0122806	0 Complete remission	0.359667	0.047762
INF_R_153	Cisplatin	0.1	3 Non-Responder	-0.055409	0.119498	4 Progressive disease	6.36469	0.580564
INF_R_153	Cisplatin	1	3 Non-Responder	-0.0629978	0.109433	4 Progressive disease	6.41046	0.500626
INF_R_153	Alpelisib	0.01	3 Non-Responder	-0.00795565	0.0816128	4 Progressive disease	4.34812	0.188968
INF_R_153	Dabrafenib	0.1	3 Non-Responder	-0.180197	0.102933	4 Progressive disease	7.11723	0.396752
INF_R_153	Dabrafenib	1	3 Non-Responder	-0.0229585	0.220157	4 Progressive disease	6.169	1.26153
INF_R_153	Alpelisib	0.1	2 Weak responder	0.382828	0.0880945	4 Progressive disease	2.66236	0.333669
INF_R_153	Dabrafenib, Trametinib	0.1, 0.1	NA	0.141673	0.0724033	4 Progressive disease	5.17618	0.264764
INF_R_153	Dabrafenib, Trametinib	1, 1	1 Strong Responder	0.691842	0.0777534	3 Stable disease	1.85836	0.452023
INF_R_153	Alpelisib	1	1 Strong Responder	0.671972	0.0455698	3 Stable disease	1.41505	0.171166
INF_R_153	Dasatinib	0.1	3 Non-Responder	-0.249763	0.105978	4 Progressive disease	7.53675	0.391011
INF_R_153	Dasatinib	1	3 Non-Responder	0.0316197	0.0800609	4 Progressive disease	5.83986	0.282249
INF_R_153	Decitabine	0.1	NA	0.143667	0.242932	4 Progressive disease	5.16416	1.42347
INF_R_153	Decitabine	1	3 Non-Responder	0.0675217	0.0827999	4 Progressive disease	5.62335	0.32719
INF_R_153	Ceritinib	0.01	3 Non-Responder	-0.160704	0.150058	4 Progressive disease	5.28101	0.533731
INF_R_153	Doxorubicin	0.1	3 Non-Responder	-0.18737	0.148171	4 Progressive disease	7.16049	0.75349
INF_R_153	Ceritinib	0.1	3 Non-Responder	0.020628	0.09153	4 Progressive disease	4.45598	0.210654
INF_R_153	Ceritinib	1	3 Non-Responder	0.0965953	0.0948927	4 Progressive disease	4.11034	0.27676
INF_R_153	Erdafitinib	0.1	3 Non-Responder	-0.139977	0.143405	4 Progressive disease	6.87468	0.731614
INF_R_153	Erdafitinib	1	2 Weak responder	0.32616	0.0999976	4 Progressive disease	4.06363	0.537923
INF_R_153	Cisplatin	0.01	3 Non-Responder	-0.0651268	0.101875	4 Progressive disease	4.84615	0.249407
INF_R_153	Erlotinib	0.1	3 Non-Responder	-0.454446	0.279432	4 Progressive disease	8.77111	1.57909
INF_R_153	Cisplatin	0.1	3 Non-Responder	-0.0941532	0.106097	4 Progressive disease	4.97822	0.268231
INF_R_153	Cisplatin	1	3 Non-Responder	0.028065	0.0912897	4 Progressive disease	4.42214	0.213115
INF_R_153	Everolimus	0.1	3 Non-Responder	-0.410045	0.202102	4 Progressive disease	8.50334	1.07709
INF_R_153	Everolimus	1	3 Non-Responder	-0.213497	0.191941	4 Progressive disease	7.31805	1.04827
INF_R_153	Crizotinib	0.01	3 Non-Responder	0.00398966	0.129101	4 Progressive disease	4.29659	0.473285
INF_R_153	Everolimus, Trametinib	0.1, 0.1	3 Non-Responder	-0.0127587	0.101832	4 Progressive disease	6.10749	0.457486
INF_R_153	Everolimus, Trametinib	1, 1	2 Weak responder	0.4375	0.0574112	4 Progressive disease	3.39218	0.260953
INF_R_153	Crizotinib	0.1	2 Weak responder	0.316073	0.126884	4 Progressive disease	2.95033	0.508893
INF_R_153	Gemcitabine	0.1	1 Strong Responder	0.805343	0.0183085	3 Stable disease	1.17389	0.0773982
INF_R_153	Crizotinib	1	1 Strong Responder	0.811848	0.0145536	3 Stable disease	0.811652	0.0294425
INF_R_153	Ifosfamide	0.1	3 Non-Responder	-0.192854	0.108159	4 Progressive disease	7.19356	0.438879
INF_R_153	Ifosfamide	1	3 Non-Responder	-0.00172827	0.102045	4 Progressive disease	6.04097	0.463151
INF_R_153	Dabrafenib	0.01	3 Non-Responder	-0.182644	0.117874	4 Progressive disease	5.38084	0.315344
INF_R_153	Ivosidenib	0.1	3 Non-Responder	-0.276515	0.123833	4 Progressive disease	7.69808	0.539498
INF_R_153	Ivosidenib	1	3 Non-Responder	-0.0228758	0.227226	4 Progressive disease	6.1685	1.30633
INF_R_153	Dabrafenib	0.1	3 Non-Responder	0.0084471	0.0846778	4 Progressive disease	4.5114	0.127084
INF_R_153	Methotrexate	0.1	3 Non-Responder	0.0690111	0.132345	4 Progressive disease	5.61437	0.703679
INF_R_153	Methotrexate	1	1 Strong Responder	0.57694	0.0414768	4 Progressive disease	2.55128	0.182423
INF_R_153	Dabrafenib	1	2 Weak responder	0.256692	0.086748	4 Progressive disease	3.38193	0.28538
INF_R_153	Dactinomycin	0.01	2 Weak responder	0.240729	0.0898684	4 Progressive disease	3.27535	0.316579
INF_R_153	Dactinomycin	0.1	1 Strong Responder	0.833139	0.0133322	2 Partial remission	0.719806	0.0298253
INF_R_153	Oxaliplatin	0.1	3 Non-Responder	-0.144315	0.108775	4 Progressive disease	6.90084	0.4648
INF_R_153	Dactinomycin	1	1 Strong Responder	0.823187	0.0185261	3 Stable disease	0.762736	0.0605943
INF_R_153	Dasatinib	0.01	3 Non-Responder	-0.325232	0.132273	4 Progressive disease	6.02959	0.354812
INF_R_153	Paclitaxel	0.1	1 Strong Responder	0.900448	0.0509653	NA	0.600353	0.304699
INF_R_153	Dasatinib	0.1	3 Non-Responder	0.061401	0.148797	4 Progressive disease	4.27047	0.582923
INF_R_153	Dasatinib	1	2 Weak responder	0.373063	0.0614808	4 Progressive disease	2.85246	0.15926
INF_R_153	Pimasertib	0.1	2 Weak responder	0.409213	0.128802	4 Progressive disease	3.56277	0.739071
INF_R_153	Pimasertib	1	1 Strong Responder	0.864312	0.0140864	3 Stable disease	0.818272	0.0648361
INF_R_153	Decitabine	0.01	3 Non-Responder	-0.0483442	0.102617	4 Progressive disease	4.76979	0.264799
INF_R_153	Ponatinib	0.1	3 Non-Responder	-0.917191	0.158567	4 Progressive disease	11.5617	0.559441
INF_R_153	Ponatinib	1	3 Non-Responder	-0.572042	0.136182	4 Progressive disease	9.48027	0.519696
INF_R_153	Ruxolitinib	0.1	3 Non-Responder	0.00238801	0.077306	4 Progressive disease	6.01615	0.233441
INF_R_153	Ruxolitinib	1	3 Non-Responder	-0.354695	0.187923	4 Progressive disease	8.16955	0.991988
INF_R_153	Ruxolitinib	10	3 Non-Responder	-0.243952	0.111386	4 Progressive disease	7.50171	0.444983
INF_R_153	Decitabine	0.1	NA	0.169908	0.176892	4 Progressive disease	3.77678	0.745009
INF_R_153	Selitrectinib	0.1	1 Strong Responder	0.772856	0.0382921	3 Stable disease	1.3698	0.211856
INF_R_153	Selitrectinib	1	1 Strong Responder	0.670518	0.0744038	4 Progressive disease	1.98696	0.428444
INF_R_153	Sonidegib	0.1	3 Non-Responder	-0.0642757	0.150792	4 Progressive disease	6.41816	0.800996
INF_R_153	Sonidegib	1	3 Non-Responder	-0.091729	0.104793	4 Progressive disease	6.58372	0.452052
INF_R_153	Decitabine	1	3 Non-Responder	0.0668146	0.0833796	4 Progressive disease	4.24584	0.163551
INF_R_153	Sorafenib	0.1	3 Non-Responder	-0.0751375	0.12073	4 Progressive disease	6.48367	0.583904
INF_R_153	Sorafenib	1	2 Weak responder	0.45643	0.0752377	4 Progressive disease	3.27802	0.396887
INF_R_153	Doxorubicin	1	2 Weak responder	0.193973	0.07569	4 Progressive disease	3.66729	0.176589
INF_R_153	Tazemetostat	0.1	3 Non-Responder	-0.10665	0.160569	4 Progressive disease	6.67371	0.858634
INF_R_153	Tazemetostat	1	3 Non-Responder	-0.218312	0.214631	4 Progressive disease	7.34708	1.19685
INF_R_153	Doxorubicin	0.01	3 Non-Responder	-0.0737379	0.120381	4 Progressive disease	4.88533	0.380617
INF_R_153	Tovorafenib	0.1	3 Non-Responder	-0.161745	0.105324	4 Progressive disease	7.00595	0.427309
INF_R_153	Tovorafenib	1	3 Non-Responder	-0.118437	0.10087	4 Progressive disease	6.74479	0.406629
INF_R_153	Doxorubicin	1	NA	0.13337	0.072078	4 Progressive disease	3.73847	0.177337
INF_R_153	Tovorafenib, Pimasertib	0.1, 0.1	2 Weak responder	0.489738	0.046487	4 Progressive disease	3.07716	0.189707
INF_R_153	Tovorafenib, Pimasertib	1, 1	1 Strong Responder	0.898735	0.0117515	2 Partial remission	0.610683	0.0578302
INF_R_153	Doxorubicin	0.01	3 Non-Responder	-0.0680925	0.0929662	4 Progressive disease	4.60754	0.248495
INF_R_153	Trametinib	0.1	3 Non-Responder	-0.0298728	0.0779919	4 Progressive disease	6.2107	0.218325
INF_R_153	Trametinib	1	1 Strong Responder	0.612076	0.0334979	4 Progressive disease	2.3394	0.127221
INF_R_153	Doxorubicin	0.1	3 Non-Responder	-0.0403603	0.101643	4 Progressive disease	4.73347	0.261235
INF_R_153	Vincristine	0.1	3 Non-Responder	-0.174876	0.223282	4 Progressive disease	7.08514	1.25985
INF_R_153	Vincristine	1	3 Non-Responder	-0.128437	0.108898	4 Progressive disease	6.80509	0.472143
INF_R_153	Doxorubicin	0.1	3 Non-Responder	-0.0493355	0.113201	4 Progressive disease	4.52663	0.37793
INF_R_153	Volasertib	0.1	1 Strong Responder	0.717264	0.0306693	4 Progressive disease	1.70505	0.145352
INF_R_153	Volasertib	1	1 Strong Responder	0.832411	0.0356172	3 Stable disease	1.01065	0.203813
INF_R_153	Benzethonium chloride	1000	1 Strong Responder	0.800667	0.0201703	3 Stable disease	1.25023	0.113471
INF_R_153	Control AQUA	1	3 Non-Responder	0.0359368	0.0487062	4 Progressive disease	6.04665	0.14189
INF_R_153	Control DMSO	1	3 Non-Responder	0	0.0632741	4 Progressive disease	6.27204	0.280621
INF_R_153	Staurosporine	0.0001	3 Non-Responder	0.0166546	0.11916	4 Progressive disease	6.16758	0.694566
INF_R_153	Staurosporine	0.001	2 Weak responder	0.322231	0.047444	4 Progressive disease	4.251	0.228853
INF_R_153	Duvelisib	0.01	2 Weak responder	0.480331	0.0816326	4 Progressive disease	2.24175	0.317101
INF_R_153	Staurosporine	0.1	1 Strong Responder	0.90671	0.00571156	2 Partial remission	0.585118	0.0244531
INF_R_153	Staurosporine	1	1 Strong Responder	0.89253	0.0182987	2 Partial remission	0.674057	0.110737
INF_R_153	Duvelisib	0.1	2 Weak responder	0.535238	0.0723273	4 Progressive disease	2.00489	0.280334
INF_R_153	Alpelisib	0.1	2 Weak responder	0.208728	0.0485068	4 Progressive disease	4.96289	0.207978
INF_R_153	Alpelisib	1	2 Weak responder	0.358523	0.0787769	4 Progressive disease	4.02337	0.460133
INF_R_153	Chloroquine	0.1	2 Weak responder	0.183294	0.0592036	4 Progressive disease	5.12241	0.292162
INF_R_153	Chloroquine	1	NA	0.114927	0.0888045	4 Progressive disease	5.55122	0.498543
INF_R_153	Chloroquine	10	3 Non-Responder	-0.141116	0.128669	4 Progressive disease	7.15713	0.740768
INF_R_153	Staurosporine	0.1	1 Strong Responder	0.844186	0.0430286	3 Stable disease	0.708926	0.187245
INF_R_153	Crizotinib	0.1	NA	0.112955	0.0577672	4 Progressive disease	5.56359	0.263271
INF_R_153	Crizotinib	1	1 Strong Responder	0.608613	0.0351615	4 Progressive disease	2.4548	0.191239
INF_R_153	Duvelisib	1	1 Strong Responder	0.705298	0.0405008	3 Stable disease	1.27129	0.151596
INF_R_153	Dactinomycin	0.1	2 Weak responder	0.428806	0.0456517	4 Progressive disease	3.58255	0.237259
INF_R_153	Dactinomycin	1	1 Strong Responder	0.789518	0.0273248	3 Stable disease	1.32015	0.160883
INF_R_153	Erdafitinib	0.01	3 Non-Responder	-0.0869514	0.115808	4 Progressive disease	4.94545	0.344483
INF_R_153	Doxorubicin	0.1	NA	0.15606	0.100194	4 Progressive disease	5.29322	0.58209
INF_R_153	Erdafitinib	0.1	NA	0.213268	0.127275	4 Progressive disease	3.5795	0.502052
INF_R_153	Erdafitinib	1	2 Weak responder	0.290032	0.122547	4 Progressive disease	3.23024	0.493015
INF_R_153	Duvelisib	0.1	2 Weak responder	0.462759	0.051576	4 Progressive disease	3.3696	0.286208
INF_R_153	Duvelisib	1	2 Weak responder	0.531064	0.0320625	4 Progressive disease	2.94119	0.152064
INF_R_153	Erlotinib	0.01	NA	0.253979	0.221229	4 Progressive disease	3.39427	0.968647
INF_R_153	Eprenetapopt	0.1	3 Non-Responder	0.0211818	0.0959337	4 Progressive disease	6.13919	0.535346
INF_R_153	Erlotinib	1	3 Non-Responder	-0.0585395	0.098813	4 Progressive disease	4.81618	0.226639
INF_R_153	Eprenetapopt, Romidepsin	0.1, 0.1	1 Strong Responder	0.79155	0.0158688	3 Stable disease	1.30741	0.0805259
INF_R_153	Eprenetapopt, Romidepsin	0.1, 1	1 Strong Responder	0.812807	0.0124683	3 Stable disease	1.17409	0.0579319
INF_R_153	Eprenetapopt	0.01	NA	0.175468	0.159639	4 Progressive disease	3.55687	0.644358
INF_R_153	Erlotinib	0.1	3 Non-Responder	0.0348302	0.0587163	4 Progressive disease	6.05359	0.249531
INF_R_153	Erlotinib	1	3 Non-Responder	-0.0888299	0.100705	4 Progressive disease	4.697	0.292839
INF_R_153	Etoposide	0.1	1 Strong Responder	0.633054	0.0238872	4 Progressive disease	2.3015	0.108826
INF_R_153	Etoposide	1	1 Strong Responder	0.803939	0.0133429	3 Stable disease	1.22971	0.0630594
INF_R_153	Erlotinib	0.01	NA	0.168665	0.133453	4 Progressive disease	3.58622	0.520954
INF_R_153	Gemcitabine	0.1	1 Strong Responder	0.824955	0.0110044	3 Stable disease	1.09789	0.0484854
INF_R_153	Erlotinib	0.1	3 Non-Responder	0.0173854	0.101366	4 Progressive disease	4.47073	0.287743
INF_R_153	Erlotinib	0.1	3 Non-Responder	-0.0491067	0.0837093	4 Progressive disease	4.52564	0.186566
INF_R_153	Irinotecan	0.1	NA	0.102653	0.0818077	4 Progressive disease	5.6282	0.44706
INF_R_153	Irinotecan	1	1 Strong Responder	0.720243	0.0199922	4 Progressive disease	1.75465	0.0977752
INF_R_153	Etoposide	0.01	2 Weak responder	0.259735	0.0875266	4 Progressive disease	3.19336	0.308167
INF_R_153	Larotrectinib	0.1	1 Strong Responder	0.574174	0.0673061	4 Progressive disease	2.6708	0.404881
INF_R_153	Larotrectinib	1	1 Strong Responder	0.789166	0.0152045	3 Stable disease	1.32236	0.0747907
INF_R_153	Etoposide	0.1	1 Strong Responder	0.743186	0.0230616	3 Stable disease	1.10784	0.064566
INF_R_153	SN-38, Olaparib	1, 1	1 Strong Responder	0.869771	0.0149196	2 Partial remission	0.561782	0.0516652
INF_R_153	Etoposide	1	1 Strong Responder	0.845168	0.0137607	2 Partial remission	0.667915	0.0379692
INF_R_153	Everolimus	0.01	3 Non-Responder	-0.0804089	0.12546	4 Progressive disease	4.91568	0.410836
INF_R_153	Oxaliplatin	0.1	3 Non-Responder	-0.0560055	0.097662	4 Progressive disease	6.62331	0.536087
INF_R_153	Everolimus	0.1	3 Non-Responder	0.0192198	0.0975179	4 Progressive disease	4.46239	0.259687
INF_R_153	Everolimus	1	NA	0.12579	0.0925365	4 Progressive disease	3.97751	0.272831
INF_R_153	Paclitaxel	0.1	1 Strong Responder	0.919155	0.0254767	2 Partial remission	0.507064	0.158172
INF_R_153	Gemcitabine	0.01	1 Strong Responder	0.845133	0.0154834	2 Partial remission	0.704621	0.0416633
INF_R_153	Gemcitabine	1	1 Strong Responder	0.872189	0.0156073	2 Partial remission	0.581519	0.0533349
INF_R_153	Palbociclib	0.1	NA	0.126992	0.128081	4 Progressive disease	5.47554	0.76506
INF_R_153	Palbociclib	1	NA	0.118755	0.107049	4 Progressive disease	5.52721	0.624212
INF_R_153	Gemcitabine	1	1 Strong Responder	0.849974	0.0124977	2 Partial remission	0.647184	0.0308501
INF_R_153	Pazopanib	0.1	2 Weak responder	0.243828	0.0779787	4 Progressive disease	4.74274	0.440655
INF_R_153	Gemcitabine	0.01	1 Strong Responder	0.840944	0.019286	2 Partial remission	0.686135	0.068734
INF_R_153	Regorafenib	0.1	3 Non-Responder	0.0475852	0.0572208	4 Progressive disease	5.97359	0.239523
INF_R_153	Regorafenib	1	2 Weak responder	0.379713	0.0780623	4 Progressive disease	3.89047	0.457624
INF_R_153	Romidepsin	0.1	1 Strong Responder	0.851727	0.0183335	3 Stable disease	0.929974	0.107196
INF_R_153	Romidepsin	1	1 Strong Responder	0.810259	0.0221327	3 Stable disease	1.19006	0.1282
INF_R_153	Pazopanib	0.01	2 Weak responder	0.147683	0.0664887	4 Progressive disease	3.67673	0.138466
INF_R_153	Selinexor	0.1	2 Weak responder	0.228113	0.0625027	4 Progressive disease	4.84131	0.326742
INF_R_153	Selinexor	1	2 Weak responder	0.495693	0.0327567	4 Progressive disease	3.16303	0.148939
INF_R_153	Gemcitabine	0.1	1 Strong Responder	0.824203	0.0267253	3 Stable disease	0.799846	0.10309
INF_R_153	SN-38, Olaparib	0.1, 0.1	1 Strong Responder	0.781843	0.0232485	3 Stable disease	0.941086	0.0769709
INF_R_153	SN-38, Olaparib	0.01, 0.01	1 Strong Responder	0.650057	0.0308409	4 Progressive disease	1.50959	0.0840491
INF_R_153	Gemcitabine	0.1	1 Strong Responder	0.859971	0.0157344	2 Partial remission	0.604059	0.0538892
INF_R_153	Sunitinib	0.1	3 Non-Responder	-0.0155333	0.123612	4 Progressive disease	6.36947	0.721025
INF_R_153	Sunitinib	1	2 Weak responder	0.265075	0.0523353	4 Progressive disease	4.60948	0.255371
INF_R_153	TAK-632	0.1	3 Non-Responder	0.00262631	0.113047	4 Progressive disease	6.25557	0.651455
INF_R_153	TAK-632	1	3 Non-Responder	-0.0751107	0.10982	4 Progressive disease	6.74314	0.619211
INF_R_153	TAK-632	10	1 Strong Responder	0.611976	0.0318345	4 Progressive disease	2.4337	0.167364
INF_R_153	Ifosfamide	0.01	2 Weak responder	0.206541	0.0768293	4 Progressive disease	3.61011	0.193612
INF_R_153	Temozolomide	0.1	3 Non-Responder	0.0491026	0.108498	4 Progressive disease	5.96407	0.626006
INF_R_153	Temozolomide	1	NA	0.116684	0.0585343	4 Progressive disease	5.5402	0.270816
INF_R_153	Ifosfamide	0.1	3 Non-Responder	-0.170707	0.115608	4 Progressive disease	5.32652	0.303758
INF_R_153	Temozolomide, Palbociclib	0.1, 0.1	2 Weak responder	0.238367	0.0490122	4 Progressive disease	4.777	0.220948
INF_R_153	Temozolomide, Palbociclib	1, 1	2 Weak responder	0.26091	0.0940286	4 Progressive disease	4.6356	0.552078
INF_R_153	Venetoclax	0.1	3 Non-Responder	-0.043853	0.0977961	4 Progressive disease	6.54709	0.538916
INF_R_153	Venetoclax	1	NA	0.12396	0.0961902	4 Progressive disease	5.49456	0.550951
INF_R_153	Venetoclax	10	3 Non-Responder	-0.10311	0.155379	4 Progressive disease	6.91875	0.924071
INF_R_153	Vismodegib	0.001	3 Non-Responder	-0.0351588	0.0872899	4 Progressive disease	6.49256	0.464067
INF_R_153	Ifosfamide	1	3 Non-Responder	-0.173071	0.15988	4 Progressive disease	5.33728	0.586518
INF_R_153	Vismodegib	0.1	3 Non-Responder	0.0337809	0.135779	4 Progressive disease	6.06017	0.807294
[truncated: 2,614 more rows]

## Sheet: KiTZ drug list
Layout ID	Condition	Sub_Condition	Type	Drug_short	Drug_long	DRUG_CONC_CAT_REFERENCE	DRUG_REF_CONC	DRUG_CONC_UNIT
3DT22DP014	1	1	MONO	AFA	Afatinib	CMAX	0.2	uM
3DT22DP014	2	1	MONO	CER	Ceritinib	CMAX	2	uM
3DT22DP014	3	1	MONO	CIS	Cisplatin	CMAX	14.4005	uM
3DT22DP014	4	1	MONO	DAB	Dabrafenib	CMAX	4.86373	uM
3DT22DP014	5	1	MONO	DAS	Dasatinib	CMAX	0.3	uM
3DT22DP014	6	1	MONO	M248	MLN2480	CMAX	8.5	uM
3DT22DP014	7	1	MONO	DEC	Decitabine	CMAX	0.32	uM
3DT22DP014	8	1	MONO	ERD	Erdafitinib	CMAX	7.02	uM
3DT22DP014	9	1	MONO	EVE	Everolimus	CMAX	0.0636597	uM
3DT22DP014	10	1	MONO	IVO	Ivosidenib	CMAX	10	uM
3DT22DP014	11	1	MONO	MET	Methotrexate	CMAX	1.3071	uM
3DT22DP014	12	1	MONO	PIM	Pimasertib	CMAX	1.79	uM
3DT22DP014	13	1	MONO	PON	Ponatinib	CMAX	0.14	uM
3DT22DP014	14	1	MONO	RUX	Ruxolitinib	CMAX	4	uM
3DT22DP014	15	1	MONO	SEL	Selitrectinib	CMAX	16.4	uM
3DT22DP014	16	1	MONO	SEL	Sonidegib	CMAX	2.12	uM
3DT22DP014	17	1	MONO	SOR	Sorafenib	CMAX	20.115	uM
3DT22DP014	18	1	MONO	TAZ	Tazemetostat	CMAX	1.5	uM
3DT22DP014	19	1	MONO	TRA	Trametinib	CMAX	0.0357497	uM
3DT22DP014	20	1	MONO	VIN	Vincristine	CMAX	0.00652	uM
3DT22DP014	21	1	MONO	VOL	Volasertib	CMAX	0.79	uM
3DT22DP014	22	1	MONO	IFO	Ifosfamide	CMAX	431	uM
3DT22DP014	23	1	MONO	DOX	Doxorubicin	CMAX	6.73388	uM
3DT22DP014	24	1	MONO	OLA	Olaparib	CMAX	13.1197	uM
3DT22DP014	25	1	MONO	OXA	Oxaliplatin	CMAX	4.95859	uM
3DT22DP014	26	1	MONO	PAC	Paclitaxel	CMAX	4.27451	uM
3DT22DP014	27	1	MONO	ERL	Erlotinib	CMAX	3.15	uM
3DT22DP014	28	1	MONO	GEM	Gemcitabine	CMAX	89.2857	uM
3DT22DP014	29	1	COMBI	PIM	Pimasertib	CMAX	1.79	uM
3DT22DP014	29	2	COMBI	M248	Tovorafenib	CMAX	8.5	uM
3DT22DP014	30	1	COMBI	EVE	Everolimus	CMAX	0.0636597	uM
3DT22DP014	30	2	COMBI	TRA	Trametinib	CMAX	0.0357497	uM
3DT22DP014	31	1	COMBI	DAB	Dabrafenib	CMAX	4.86373	uM
3DT22DP014	31	2	COMBI	TRA	Trametinib	CMAX	0.0357497	uM
3DT22DP015	1	1	MONO	ALP	Alpelisib	CMAX	5.6176	uM
3DT22DP015	2	1	MONO	CLQ	Chloroquine	CMAX	3	uM
3DT22DP015	3	1	MONO	CRI	Crizotinib	CMAX	0.912725	uM
3DT22DP015	4	1	MONO	DAT	Dactinomycin	CMAX	0.0199931	uM
3DT22DP015	5	1	MONO	EPR	Prima-1 Met	CMAX	414	uM
3DT22DP015	6	1	MONO	ETO	Etoposide	CMAX	33.4036	uM
3DT22DP015	7	1	MONO	LAR	Larotrectinib	CMAX	2.13	uM
3DT22DP015	8	1	MONO	PAL	Palbociclib	CMAX	0.101086	uM
3DT22DP015	9	1	MONO	ROM	Romidepsin	CMAX	0.697249	uM
3DT22DP015	10	1	MONO	SEN	Selinexor	CMAX	1.53	uM
3DT22DP015	11	1	MONO	SN38	SN-38	CMAX	0.14271	uM
3DT22DP015	12	1	MONO	SUN	Sunitinib	CMAX	0.181	uM
3DT22DP015	13	1	MONO	TEM	Temozolomide	CMAX	35	uM
3DT22DP015	14	1	MONO	VEN	Venetoclax	CMAX	24.1813	uM
3DT22DP015	15	1	MONO	VIS	Vismodegib	CMAX	7	uM
3DT22DP015	16	1	MONO	VOR	Vorinostat	CMAX	1.2	uM
3DT22DP015	17	1	MONO	DUV	Duvelisib	CMAX	3.44923	uM
3DT22DP015	18	1	MONO	IRI	Irinotecan	CMAX	5.78169	uM
3DT22DP015	19	1	MONO	REG	Regorafenib	CMAX	8.078	uM
3DT22DP015	20	1	MONO	T632	TAK-632	CMAX	12.5	uM
3DT22DP015	21	1	MONO	PAZ	Pazopanib	CMAX	132.8	uM
3DT22DP015	22	1	MONO	DOX	Doxorubicin	CMAX	6.73388	uM
3DT22DP015	23	1	MONO	OLA	Olaparib	CMAX	13.1197	uM
3DT22DP015	24	1	MONO	OXA	Oxaliplatin	CMAX	4.95859	uM
3DT22DP015	25	1	MONO	PAC	Paclitaxel	CMAX	4.27451	uM
3DT22DP015	26	1	MONO	ERL	Erlotinib	CMAX	3.15	uM
3DT22DP015	27	1	MONO	GEM	Gemcitabine	CMAX	89.2857	uM
3DT22DP015	28	1	COMBI	DAT	Dactinomycin	CMAX	0.0199931	uM
3DT22DP015	28	2	COMBI	SEN	Selinexor	CMAX	1.53	uM
3DT22DP015	29	1	COMBI	PAL	Palbociclib	CMAX	0.101086	uM
3DT22DP015	29	2	COMBI	TEM	Temozolomide	CMAX	35	uM
3DT22DP015	30	1	COMBI	EPR	Prima-1 Met	CMAX	414	uM
3DT22DP015	30	2	COMBI	ROM	Romidepsin	CMAX	0.697249	uM
3DT22DP015	31	1	COMBI	OLA	Olaparib	CMAX	13.1197	uM
3DT22DP015	31	2	COMBI	SN38	SN-38	CMAX	0.14271	uM

## Sheet: NCT_Raw results
SPECIMEN_INTERNAL_ID	drug	dose	Response type	TC	dTC	Progression type	AUC	dAUC
SA32	Benzethonium chloride	1000	2 Weak responder	0.409559	0.0181241	2 Partial remission	0.706395	0.0148084
HLS1	Control AQUA	1	3 Non-Responder	0.0292742	0.026442	3 Stable disease	1.16136	0.0179622
HLS1	Control DMSO	1	3 Non-Responder	0	0.0317103	3 Stable disease	1.19639	0.026826
SA32	Staurosporine	0.0001	2 Weak responder	0.13612	0.0269714	3 Stable disease	1.03353	0.0224541
SA32	Staurosporine	0.001	2 Weak responder	0.131761	0.033671	3 Stable disease	1.03875	0.0328676
SA32	Staurosporine	0.01	2 Weak responder	0.321284	0.0372097	3 Stable disease	0.812006	0.0406236
SA32	Staurosporine	0.1	2 Weak responder	0.500571	0.0262655	2 Partial remission	0.59751	0.0284245
HLS1	Staurosporine	1	2 Weak responder	0.416691	0.0304976	2 Partial remission	0.697863	0.0329612
SA32	Carboplatin	0.001	3 Non-Responder	-0.0589859	0.0453379	3 Stable disease	1.26696	0.0462073
SA32	Carboplatin	0.01	3 Non-Responder	-0.0479205	0.0449608	3 Stable disease	1.25372	0.0458603
SA32	Carboplatin	0.1	3 Non-Responder	-0.0428188	0.0406817	3 Stable disease	1.24761	0.0398283
HLS1	Carboplatin	1	2 Weak responder	0.327473	0.0388828	3 Stable disease	0.804602	0.0428779
SA32	Carboplatin, Etoposide	0.001, 0.001	3 Non-Responder	0.0716675	0.0384102	3 Stable disease	1.11064	0.0386203
SA32	Carboplatin, Etoposide	0.01, 0.01	3 Non-Responder	0.00136227	0.0536855	3 Stable disease	1.19476	0.058375
SA32	Carboplatin, Etoposide	0.1, 0.1	3 Non-Responder	0.0649524	0.0507377	3 Stable disease	1.11868	0.0552769
SA32	Carboplatin, Etoposide	1, 1	2 Weak responder	0.209471	0.0363601	3 Stable disease	0.945778	0.0379814
SA32	Cisplatin	0.001	3 Non-Responder	0.0613692	0.0296457	3 Stable disease	1.12296	0.0249788
SA32	Cisplatin	0.01	3 Non-Responder	0.0398112	0.0304137	3 Stable disease	1.14876	0.0257003
SA32	Cisplatin	0.1	3 Non-Responder	0.00143305	0.0401321	3 Stable disease	1.19467	0.0398463
HLS1	Cisplatin	1	3 Non-Responder	-0.0025452	0.0350469	3 Stable disease	1.19943	0.0321682
SA32	Cisplatin, Doxorubicin	0.001, 0.001	3 Non-Responder	-0.0574133	0.0334799	3 Stable disease	1.26507	0.0282798
SA32	Cisplatin, Doxorubicin	0.01, 0.01	3 Non-Responder	-0.0168638	0.0383043	3 Stable disease	1.21656	0.0368237
SA32	Cisplatin, Doxorubicin	0.1, 0.1	3 Non-Responder	-0.0324	0.0438267	3 Stable disease	1.23515	0.0445226
SA32	Cisplatin, Doxorubicin	1, 1	3 Non-Responder	0.0406697	0.0381777	3 Stable disease	1.14773	0.0377351
SA32	Dabrafenib, Trametinib	0.1, 0.1	3 Non-Responder	0.0323562	0.0432711	3 Stable disease	1.15768	0.0447907
SA32	Dabrafenib, Trametinib	1, 1	3 Non-Responder	0.0197399	0.0436167	3 Stable disease	1.17277	0.0450722
SA32	Dactinomycin	0.001	3 Non-Responder	0.0361228	0.0310895	3 Stable disease	1.15317	0.0267374
SA32	Dactinomycin	0.01	3 Non-Responder	0.0175654	0.0364144	3 Stable disease	1.17537	0.03469
SA32	Dactinomycin	0.1	2 Weak responder	0.183009	0.0315292	3 Stable disease	0.977437	0.0307009
HLS1	Dactinomycin	1	2 Weak responder	0.368932	0.0281612	3 Stable disease	0.755001	0.0291296
SA32	Decitabine	0.001	3 Non-Responder	0.0730649	0.0366684	3 Stable disease	1.10897	0.0361417
SA32	Decitabine	0.01	3 Non-Responder	-0.013881	0.0354392	3 Stable disease	1.21299	0.0325257
SA32	Decitabine	0.1	3 Non-Responder	0.0209041	0.0312912	3 Stable disease	1.17138	0.0266762
HLS1	Decitabine	1	3 Non-Responder	-0.0350388	0.0354966	3 Stable disease	1.23831	0.0321333
SA32	Doxorubicin	0.001	3 Non-Responder	0.05139	0.040165	3 Stable disease	1.1349	0.0407615
SA32	Doxorubicin	0.01	3 Non-Responder	0.0560297	0.038238	3 Stable disease	1.12935	0.0380995
SA32	Doxorubicin	0.1	3 Non-Responder	0.0318809	0.048398	3 Stable disease	1.15824	0.0517517
HLS1	Doxorubicin	1	3 Non-Responder	0.014064	0.0379463	3 Stable disease	1.17956	0.0368983
SA32	Etoposide	0.001	3 Non-Responder	-0.00875677	0.0501314	3 Stable disease	1.20686	0.0535246
SA32	Etoposide	0.01	3 Non-Responder	0.092585	0.0325221	3 Stable disease	1.08562	0.030354
SA32	Etoposide	0.1	3 Non-Responder	0.0278066	0.0520513	3 Stable disease	1.16312	0.0565492
HLS1	Etoposide	1	2 Weak responder	0.200623	0.0263716	3 Stable disease	0.956363	0.0231429
SA32	Everolimus, Trametinib	0.1, 0.1	3 Non-Responder	0.0499479	0.0308012	3 Stable disease	1.13663	0.0266156
SA32	Everolimus, Trametinib	1, 1	3 Non-Responder	0.0110876	0.0386611	3 Stable disease	1.18312	0.0378898
SA32	Gemcitabine	0.001	3 Non-Responder	0.0635201	0.0370423	3 Stable disease	1.12039	0.0365085
SA32	Gemcitabine	0.01	3 Non-Responder	0.0426413	0.035091	3 Stable disease	1.14537	0.0332107
SA32	Gemcitabine	0.1	3 Non-Responder	0.0716992	0.0351065	3 Stable disease	1.11061	0.0338221
HLS1	Gemcitabine	1	3 Non-Responder	0.0376204	0.0367847	3 Stable disease	1.15138	0.0356407
SA32	Lenvatinib	0.1	3 Non-Responder	0.0185022	0.0380438	3 Stable disease	1.17425	0.0371264
HLS1	Lenvatinib	1	3 Non-Responder	0.0699656	0.0314308	3 Stable disease	1.11268	0.0281347
SA32	Olaparib, SN-38	1, 0.001	3 Non-Responder	-0.0425756	0.0484552	3 Stable disease	1.24732	0.0507782
SA32	Olaparib, SN-38	1, 0.01	3 Non-Responder	0.0440345	0.0321451	3 Stable disease	1.1437	0.0286594
SA32	Olaparib, SN-38	1, 0.1	3 Non-Responder	0.0990378	0.043055	3 Stable disease	1.0779	0.0454882
SA32	Olaparib, SN-38	1, 1	2 Weak responder	0.101277	0.028451	3 Stable disease	1.07522	0.0240282
SA32	Paclitaxel	0.001	3 Non-Responder	0.00961785	0.0309148	3 Stable disease	1.18488	0.0257314
SA32	Paclitaxel	0.01	3 Non-Responder	0.075138	0.0331056	3 Stable disease	1.10649	0.0308734
SA32	Paclitaxel	0.1	3 Non-Responder	0.0489496	0.0320158	3 Stable disease	1.13782	0.0285698
HLS1	Paclitaxel	1	3 Non-Responder	0.0668369	0.0412005	3 Stable disease	1.11642	0.042462
SA32	Pimasertib, Tovorafenib	0.1, 0.1	3 Non-Responder	0.0341398	0.044181	3 Stable disease	1.15554	0.0460715
SA32	Pimasertib, Tovorafenib	1, 1	2 Weak responder	0.253261	0.0288792	3 Stable disease	0.893389	0.0281508
SA32	SN-38	0.001	3 Non-Responder	0.0107258	0.0367004	3 Stable disease	1.18355	0.0349803
SA32	SN-38	0.01	2 Weak responder	0.107798	0.0306619	3 Stable disease	1.06742	0.0277998
SA32	SN-38	0.1	2 Weak responder	0.118099	0.0276946	3 Stable disease	1.05509	0.0231977
HLS1	SN-38	1	3 Non-Responder	0.0406429	0.0421802	3 Stable disease	1.14776	0.0434081
SA32	Talazoparib	0.1	2 Weak responder	0.101063	0.0268718	3 Stable disease	1.07548	0.0212611
HLS1	Talazoparib	1	3 Non-Responder	0.0524962	0.0284154	3 Stable disease	1.13358	0.0225755
SA32	Temozolomide	0.001	3 Non-Responder	-0.029985	0.0466773	3 Stable disease	1.23226	0.0485296
SA32	Temozolomide	0.01	3 Non-Responder	-0.0903779	0.0615011	3 Stable disease	1.30451	0.0675151
SA32	Temozolomide	0.1	3 Non-Responder	0.0958785	0.0415707	3 Stable disease	1.08168	0.0434197
HLS1	Temozolomide	1	2 Weak responder	0.147121	0.0283809	3 Stable disease	1.02037	0.0250888
SA32	Temozolomide, Olaparib	0.001, 1	3 Non-Responder	0.0317984	0.0364054	3 Stable disease	1.15834	0.0349633
SA32	Temozolomide, Olaparib	0.01, 1	3 Non-Responder	-0.0335595	0.0319372	3 Stable disease	1.23654	0.0262906
SA32	Temozolomide, Olaparib	0.1, 1	3 Non-Responder	-0.0447558	0.0377197	3 Stable disease	1.24993	0.0353692
SA32	Temozolomide, Olaparib	1, 1	3 Non-Responder	-0.037748	0.0378605	3 Stable disease	1.24155	0.0357311
SA32	Trabectedin	0.001	3 Non-Responder	0.070123	0.0409511	3 Stable disease	1.11249	0.0421674
SA32	Trabectedin	0.01	3 Non-Responder	0.0312699	0.0309789	3 Stable disease	1.15898	0.0264256
SA32	Trabectedin	0.1	3 Non-Responder	0.0235889	0.0731319	3 Stable disease	1.16816	0.0834813
HLS1	Trabectedin	1	3 Non-Responder	-0.013844	0.0513246	3 Stable disease	1.21295	0.0550523
SA32	Trabectedin, Olaparib	0.001, 1	3 Non-Responder	-0.0298639	0.0425956	3 Stable disease	1.23212	0.0428222
SA32	Trabectedin, Olaparib	0.01, 1	3 Non-Responder	0.0234792	0.0321544	3 Stable disease	1.1683	0.0281715
SA32	Trabectedin, Olaparib	0.1, 1	3 Non-Responder	-0.000835958	0.043282	3 Stable disease	1.19739	0.0442779
SA32	Trabectedin, Olaparib	1, 1	2 Weak responder	0.116959	0.0280518	3 Stable disease	1.05646	0.0237736
SA32	Vincristine	0.001	3 Non-Responder	-0.0292806	0.0501487	3 Stable disease	1.23142	0.053266
SA32	Vincristine	0.01	3 Non-Responder	0.0733579	0.0325721	3 Stable disease	1.10862	0.0300108
SA32	Vincristine	0.1	3 Non-Responder	-0.0128761	0.0400761	3 Stable disease	1.21179	0.0395041
HLS1	Vincristine	1	3 Non-Responder	-0.0212017	0.0356838	3 Stable disease	1.22175	0.032743
SA104	Benzethonium chloride	1000	3 Non-Responder	-0.0669214	0.0470226	3 Stable disease	1.03021	0.0291427
HLS2	Control AQUA	1	3 Non-Responder	-0.0295023	0.0545354	3 Stable disease	0.994081	0.040549
HLS2	Control DMSO	1	3 Non-Responder	0	0.047796	3 Stable disease	0.965594	0.0326341
SA104	Staurosporine	0.0001	3 Non-Responder	-0.00250841	0.0706481	3 Stable disease	0.968016	0.0598605
SA104	Staurosporine	0.001	3 Non-Responder	-0.0394958	0.0912288	3 Stable disease	1.00373	0.0812962
SA104	Staurosporine	0.01	3 Non-Responder	0.0602157	0.104933	3 Stable disease	0.90745	0.09657
SA104	Staurosporine	0.1	3 Non-Responder	-0.00107472	0.117187	3 Stable disease	0.966632	0.108337
HLS2	Staurosporine	1	3 Non-Responder	-0.133524	0.0900165	3 Stable disease	1.09452	0.078655
SA104	Carboplatin	0.001	3 Non-Responder	0.0231373	0.0701554	3 Stable disease	0.943253	0.0597718
SA104	Carboplatin	0.01	3 Non-Responder	0.0938209	0.0744503	3 Stable disease	0.875001	0.0655246
SA104	Carboplatin	0.1	3 Non-Responder	0.0305371	0.0753551	3 Stable disease	0.936108	0.0655243
HLS2	Carboplatin	1	3 Non-Responder	-0.000549655	0.0620391	3 Stable disease	0.966125	0.0502236
SA104	Carboplatin, Etoposide	0.001, 0.001	3 Non-Responder	0.034665	0.0698076	3 Stable disease	0.932122	0.0595912
SA104	Carboplatin, Etoposide	0.01, 0.01	3 Non-Responder	0.06003	0.0606182	3 Stable disease	0.90763	0.0498508
SA104	Carboplatin, Etoposide	0.1, 0.1	3 Non-Responder	0.0727388	0.0558315	3 Stable disease	0.895358	0.0446168
SA104	Carboplatin, Etoposide	1, 1	2 Weak responder	0.228847	0.0628137	3 Stable disease	0.74462	0.0551853
SA104	Cisplatin	0.001	3 Non-Responder	0.0139538	0.0537752	3 Stable disease	0.95212	0.0407521
SA104	Cisplatin	0.01	3 Non-Responder	0.00603137	0.0677951	3 Stable disease	0.95977	0.0568609
SA104	Cisplatin	0.1	3 Non-Responder	0.0542686	0.10357	3 Stable disease	0.913193	0.0951248
HLS2	Cisplatin	1	3 Non-Responder	0.00827813	0.07619	3 Stable disease	0.957601	0.0660675
SA104	Cisplatin, Doxorubicin	0.001, 0.001	3 Non-Responder	0.0326861	0.0647147	3 Stable disease	0.934033	0.0539284
SA104	Cisplatin, Doxorubicin	0.01, 0.01	3 Non-Responder	0.0516008	0.0645757	3 Stable disease	0.915769	0.0541303
SA104	Cisplatin, Doxorubicin	0.1, 0.1	3 Non-Responder	0.0307603	0.069019	3 Stable disease	0.935892	0.05866
SA104	Cisplatin, Doxorubicin	1, 1	2 Weak responder	0.12117	0.0589112	3 Stable disease	0.848594	0.0491252
SA104	Dabrafenib, Trametinib	0.1, 0.1	3 Non-Responder	0.0511802	0.0691462	3 Stable disease	0.916175	0.0591532
SA104	Dabrafenib, Trametinib	1, 1	NA	0.103759	0.0664069	3 Stable disease	0.865405	0.0570631
SA104	Dactinomycin	0.001	3 Non-Responder	0.0483804	0.0686646	3 Stable disease	0.918878	0.0585793
SA104	Dactinomycin	0.01	2 Weak responder	0.108897	0.0468673	3 Stable disease	0.860444	0.0346746
SA104	Dactinomycin	0.1	3 Non-Responder	0.0626544	0.0675466	3 Stable disease	0.905095	0.0576045
HLS2	Dactinomycin	1	3 Non-Responder	0.0154864	0.0552821	3 Stable disease	0.950641	0.0426284
SA104	Decitabine	0.001	3 Non-Responder	0.0723333	0.0728449	3 Stable disease	0.895749	0.0634904
SA104	Decitabine	0.01	3 Non-Responder	-0.11077	0.103556	3 Stable disease	1.07255	0.093191
SA104	Decitabine	0.1	3 Non-Responder	0.095719	0.0634051	3 Stable disease	0.873168	0.053642
HLS2	Decitabine	1	3 Non-Responder	0.0198282	0.0778624	3 Stable disease	0.946448	0.0680396
SA104	Doxorubicin	0.001	3 Non-Responder	-0.00637933	0.0656907	3 Stable disease	0.971754	0.0542662
SA104	Doxorubicin	0.01	3 Non-Responder	0.0704367	0.0610445	3 Stable disease	0.897581	0.0505389
SA104	Doxorubicin	0.1	3 Non-Responder	0.069237	0.080842	3 Stable disease	0.898739	0.0719085
HLS2	Doxorubicin	1	3 Non-Responder	0.0399494	0.0706008	3 Stable disease	0.927019	0.0605458
SA104	Etoposide	0.001	3 Non-Responder	-0.0204319	0.0654946	3 Stable disease	0.985323	0.0537634
SA104	Etoposide	0.01	3 Non-Responder	0.036825	0.0623165	3 Stable disease	0.930036	0.0513101
SA104	Etoposide	0.1	3 Non-Responder	0.0744719	0.070606	3 Stable disease	0.893685	0.0611212
HLS2	Etoposide	1	NA	0.114441	0.0693217	3 Stable disease	0.855091	0.0603766
SA104	Everolimus, Trametinib	0.1, 0.1	2 Weak responder	0.101004	0.0494161	3 Stable disease	0.868065	0.037631
SA104	Everolimus, Trametinib	1, 1	3 Non-Responder	0.0414298	0.0568877	3 Stable disease	0.92559	0.0451529
SA104	Gemcitabine	0.001	3 Non-Responder	0.0458702	0.0752023	3 Stable disease	0.921302	0.0656004
SA104	Gemcitabine	0.01	3 Non-Responder	0.0304301	0.0847437	3 Stable disease	0.936211	0.075463
SA104	Gemcitabine	0.1	3 Non-Responder	-0.0134035	0.0603354	3 Stable disease	0.978536	0.0479629
HLS2	Gemcitabine	1	3 Non-Responder	0.0581151	0.0751375	3 Stable disease	0.909479	0.0657194
SA104	Lenvatinib	0.1	3 Non-Responder	-0.0523794	0.0629508	3 Stable disease	1.01617	0.0501531
HLS2	Lenvatinib	1	3 Non-Responder	-0.0227746	0.0627896	3 Stable disease	0.987585	0.0506149
SA104	Olaparib, SN-38	1, 0.001	2 Weak responder	0.121084	0.0492977	3 Stable disease	0.848676	0.0379897
SA104	Olaparib, SN-38	1, 0.01	3 Non-Responder	0.0578494	0.0599727	3 Stable disease	0.909735	0.049073
SA104	Olaparib, SN-38	1, 0.1	NA	0.105225	0.0730131	3 Stable disease	0.863989	0.0641697
SA104	Olaparib, SN-38	1, 1	NA	0.112697	0.0978437	3 Stable disease	0.856775	0.0899305
SA104	Paclitaxel	0.001	3 Non-Responder	0.0981428	0.0694408	3 Stable disease	0.870828	0.0602471
SA104	Paclitaxel	0.01	3 Non-Responder	0.027061	0.0675152	3 Stable disease	0.939464	0.0569378
SA104	Paclitaxel	0.1	3 Non-Responder	-0.0314002	0.0949042	3 Stable disease	0.995914	0.0852337
HLS2	Paclitaxel	1	3 Non-Responder	0.0451328	0.0800757	3 Stable disease	0.922014	0.0707634
SA104	Pimasertib, Tovorafenib	0.1, 0.1	3 Non-Responder	0.0224869	0.0887251	3 Stable disease	0.943881	0.0795118
SA104	Pimasertib, Tovorafenib	1, 1	3 Non-Responder	0.0570124	0.0651001	3 Stable disease	0.910543	0.0548124
SA104	SN-38	0.001	3 Non-Responder	-0.0402413	0.0819617	3 Stable disease	1.00445	0.0714912
SA104	SN-38	0.01	3 Non-Responder	0.00183968	0.0677433	3 Stable disease	0.963818	0.0567251
SA104	SN-38	0.1	3 Non-Responder	0.0873343	0.0738853	3 Stable disease	0.881265	0.0648288
HLS2	SN-38	1	3 Non-Responder	0.0634536	0.0791715	3 Stable disease	0.904324	0.0700722
SA104	Talazoparib	0.1	3 Non-Responder	0.0250309	0.0649437	3 Stable disease	0.941424	0.0540381
HLS2	Talazoparib	1	3 Non-Responder	0.0100526	0.070001	3 Stable disease	0.955887	0.0593724
SA104	Temozolomide	0.001	2 Weak responder	0.132331	0.0528976	3 Stable disease	0.837816	0.0425106
SA104	Temozolomide	0.01	3 Non-Responder	-0.0339959	0.0720353	3 Stable disease	0.99842	0.0608238
SA104	Temozolomide	0.1	3 Non-Responder	-0.0131875	0.0502897	3 Stable disease	0.978328	0.0355635
HLS2	Temozolomide	1	3 Non-Responder	-0.00499556	0.0780426	3 Stable disease	0.970418	0.0678461
SA104	Temozolomide, Olaparib	0.001, 1	3 Non-Responder	0.062747	0.0647358	3 Stable disease	0.905006	0.0545141
SA104	Temozolomide, Olaparib	0.01, 1	3 Non-Responder	0.0646256	0.0662043	3 Stable disease	0.903192	0.0561678
SA104	Temozolomide, Olaparib	0.1, 1	NA	0.103073	0.0652043	3 Stable disease	0.866067	0.0557433
SA104	Temozolomide, Olaparib	1, 1	2 Weak responder	0.121485	0.0571413	3 Stable disease	0.848289	0.047142
SA104	Trabectedin	0.001	3 Non-Responder	0.0614479	0.0493845	3 Stable disease	0.90626	0.0365483
SA104	Trabectedin	0.01	3 Non-Responder	-0.000138528	0.0646122	3 Stable disease	0.965728	0.0531708
SA104	Trabectedin	0.1	3 Non-Responder	0.00364974	0.0847098	3 Stable disease	0.96207	0.0750549
HLS2	Trabectedin	1	3 Non-Responder	0.0207105	0.0916942	3 Stable disease	0.945596	0.0825705
SA104	Trabectedin, Olaparib	0.001, 1	3 Non-Responder	0.048019	0.0583254	3 Stable disease	0.919227	0.0469748
SA104	Trabectedin, Olaparib	0.01, 1	3 Non-Responder	0.0778049	0.0707335	3 Stable disease	0.890466	0.061312
SA104	Trabectedin, Olaparib	0.1, 1	3 Non-Responder	0.034326	0.0591766	3 Stable disease	0.932449	0.0476647
SA104	Trabectedin, Olaparib	1, 1	3 Non-Responder	0.056221	0.0998039	3 Stable disease	0.911307	0.0913159
SA104	Vincristine	0.001	3 Non-Responder	0.0605477	0.0583532	3 Stable disease	0.90713	0.0472746
SA104	Vincristine	0.01	3 Non-Responder	0.0373847	0.0599289	3 Stable disease	0.929496	0.0485978
SA104	Vincristine	0.1	3 Non-Responder	0.0146126	0.0620224	3 Stable disease	0.951484	0.0505227
HLS2	Vincristine	1	3 Non-Responder	0.0375747	0.0739588	3 Stable disease	0.929312	0.0641368
SA32	Benzethonium chloride	1000	2 Weak responder	0.276932	0.0246339	2 Partial remission	0.611086	0.0134421
HLS1	Control AQUA	1	3 Non-Responder	-0.0225858	0.0402121	3 Stable disease	0.864217	0.0254844
HLS1	Control DMSO	1	3 Non-Responder	0	0.0367914	3 Stable disease	0.84513	0.0219864
SA32	Staurosporine	0.0001	3 Non-Responder	0.044738	0.0859099	3 Stable disease	0.80732	0.0695008
SA32	Staurosporine	0.001	3 Non-Responder	-0.0569736	0.0778416	3 Stable disease	0.89328	0.0615449
SA32	Staurosporine	0.01	NA	0.126136	0.0660885	3 Stable disease	0.738529	0.0524447
SA32	Staurosporine	0.1	2 Weak responder	0.294099	0.0617656	2 Partial remission	0.596578	0.0498393
HLS1	Staurosporine	1	2 Weak responder	0.214344	0.0705848	2 Partial remission	0.663981	0.0570976
SA32	Afatinib	0.1	3 Non-Responder	0.0239728	0.0564877	3 Stable disease	0.824869	0.0426444
HLS1	Afatinib	1	3 Non-Responder	0.0351021	0.0472042	3 Stable disease	0.815464	0.0337853
SA32	Alpelisib	0.1	3 Non-Responder	0.0167125	0.0555247	3 Stable disease	0.831005	0.0416489
HLS1	Alpelisib	1	3 Non-Responder	-0.0324978	0.0550047	3 Stable disease	0.872594	0.0405664
SA32	Cabozantinib	0.1	3 Non-Responder	-0.0461636	0.0563056	3 Stable disease	0.884144	0.0416572
HLS1	Cabozantinib	1	3 Non-Responder	-0.0450559	0.0537903	3 Stable disease	0.883208	0.0392256
SA32	Ceritinib	0.1	3 Non-Responder	0.0109358	0.060029	3 Stable disease	0.835887	0.0458354
HLS1	Ceritinib	1	2 Weak responder	0.171446	0.0484377	2 Partial remission	0.700236	0.0366594
SA32	Cobimetinib	0.1	3 Non-Responder	-0.0313782	0.0496529	3 Stable disease	0.871648	0.0353085
HLS1	Cobimetinib	1	3 Non-Responder	0.0473448	0.0471245	3 Stable disease	0.805117	0.0338736
SA32	Copanlisib	0.1	3 Non-Responder	0.033356	0.0615957	3 Stable disease	0.816939	0.0475202
HLS1	Copanlisib	1	3 Non-Responder	0.0802222	0.0556908	3 Stable disease	0.777331	0.0425
SA32	Crizotinib	0.1	3 Non-Responder	0.0045679	0.053701	3 Stable disease	0.841269	0.0397585
HLS1	Crizotinib	1	3 Non-Responder	0.00474567	0.063466	3 Stable disease	0.841119	0.0489704
SA32	Dabrafenib	0.1	3 Non-Responder	-0.0625566	0.0729629	3 Stable disease	0.897998	0.0570663
HLS1	Dabrafenib	1	3 Non-Responder	0.0209828	0.0748262	3 Stable disease	0.827396	0.0594617
SA32	Dasatinib	0.1	3 Non-Responder	-0.00549555	0.0509089	3 Stable disease	0.849774	0.0369105
HLS1	Dasatinib	1	3 Non-Responder	-0.0254671	0.0615916	3 Stable disease	0.866653	0.0469166
SA32	Dinaciclib	0.1	3 Non-Responder	-0.225501	0.0784106	3 Stable disease	1.03571	0.060542
HLS1	Dinaciclib	1	2 Weak responder	0.150049	0.0606667	3 Stable disease	0.718319	0.0477443
SA32	Eprenetapopt	0.1	2 Weak responder	0.157526	0.0551186	2 Partial remission	0.712	0.0427413
HLS1	Eprenetapopt	1	2 Weak responder	0.141077	0.0573436	3 Stable disease	0.725901	0.0446319
SA32	Erdafitinib	0.1	2 Weak responder	0.152492	0.0531848	3 Stable disease	0.716254	0.0409037
HLS1	Erdafitinib	1	2 Weak responder	0.207027	0.0462826	2 Partial remission	0.670165	0.0350143
SA32	Erlotinib	0.1	3 Non-Responder	0.0193472	0.0499393	3 Stable disease	0.828779	0.0362822
HLS1	Erlotinib	1	3 Non-Responder	-0.0126535	0.0651859	3 Stable disease	0.855823	0.050391
SA32	Everolimus	0.1	3 Non-Responder	0.0339129	0.0546228	3 Stable disease	0.816469	0.0409864
HLS1	Everolimus	1	3 Non-Responder	-0.0287362	0.0497822	3 Stable disease	0.869415	0.0354754
SA32	Imatinib	0.1	3 Non-Responder	-0.0280169	0.0586286	3 Stable disease	0.868808	0.0440932
HLS1	Imatinib	1	3 Non-Responder	-0.0171162	0.0571037	3 Stable disease	0.859595	0.0427661
SA32	Ipatasertib	0.1	3 Non-Responder	-0.0137741	0.0580296	3 Stable disease	0.85677	0.0436848
HLS1	Ipatasertib	1	3 Non-Responder	-0.00313576	0.0672997	3 Stable disease	0.84778	0.0524266
SA32	Ivosidenib	0.1	3 Non-Responder	0.0424477	0.0560573	3 Stable disease	0.809256	0.0424408
HLS1	Ivosidenib	1	3 Non-Responder	-0.0120397	0.0532853	3 Stable disease	0.855305	0.0391517
SA32	Larotrectinib	0.1	3 Non-Responder	-0.138354	0.115743	3 Stable disease	0.962057	0.0945616
HLS1	Larotrectinib	1	3 Non-Responder	-0.0199737	0.0542292	3 Stable disease	0.86201	0.0399693
SA32	Olaparib	0.1	3 Non-Responder	-0.00488883	0.0546067	3 Stable disease	0.849261	0.0405174
HLS1	Olaparib	1	3 Non-Responder	0.0254214	0.0531702	3 Stable disease	0.823645	0.0394979
SA32	Palbociclib	0.1	3 Non-Responder	-0.0218015	0.0569622	3 Stable disease	0.863555	0.0425769
HLS1	Palbociclib	1	3 Non-Responder	0.014604	0.0594278	3 Stable disease	0.832787	0.0453109
SA32	Panobinostat	0.1	3 Non-Responder	0.063665	0.0567265	3 Stable disease	0.791324	0.0432961
HLS1	Panobinostat	1	3 Non-Responder	0.0417111	0.0526036	3 Stable disease	0.809878	0.0391471
SA32	Pazopanib	0.1	3 Non-Responder	-0.0722624	0.0578433	3 Stable disease	0.906201	0.0428248
HLS1	Pazopanib	1	3 Non-Responder	-0.636889	0.283935	3 Stable disease	1.38338	0.237248
SA32	Pimasertib	0.1	3 Non-Responder	0.0495185	0.0532289	3 Stable disease	0.80328	0.0398368
HLS1	Pimasertib	1	3 Non-Responder	0.0361163	0.0506536	3 Stable disease	0.814607	0.0371952
SA32	Ponatinib	0.1	3 Non-Responder	-0.0466185	0.0586294	3 Stable disease	0.884528	0.043882
HLS1	Ponatinib	1	3 Non-Responder	-0.0207991	0.0702711	3 Stable disease	0.862707	0.0549839
SA32	Regorafenib	0.1	3 Non-Responder	-0.0492369	0.0553973	3 Stable disease	0.886741	0.0407399
HLS1	Regorafenib	1	3 Non-Responder	-0.124913	0.056632	3 Stable disease	0.950697	0.0409756
SA32	Ruxolitinib	0.1	3 Non-Responder	0.0136771	0.0530242	3 Stable disease	0.833571	0.0392158
HLS1	Ruxolitinib	1	3 Non-Responder	0.051964	0.055532	3 Stable disease	0.801213	0.042049
SA32	Selinexor	0.1	3 Non-Responder	0.0264733	0.0556532	3 Stable disease	0.822756	0.0418816
HLS1	Selinexor	1	2 Weak responder	0.307477	0.0576735	2 Partial remission	0.585272	0.0463023
SA32	Selitrectinib	0.1	3 Non-Responder	0.012777	0.0518084	3 Stable disease	0.834331	0.0380261
HLS1	Selitrectinib	1	3 Non-Responder	0.00993824	0.0553926	3 Stable disease	0.83673	0.0414452
SA32	Selpercatinib	0.1	3 Non-Responder	0.0192234	0.0535471	3 Stable disease	0.828883	0.0397863
HLS1	Selpercatinib	1	3 Non-Responder	0.0610478	0.0544662	3 Stable disease	0.793536	0.041142
SA32	Sonidegib	0.1	3 Non-Responder	-0.000147904	0.0547242	3 Stable disease	0.845255	0.0406869
HLS1	Sonidegib	1	3 Non-Responder	0.0113584	0.054047	3 Stable disease	0.83553	0.0401731
SA32	Sorafenib	0.1	3 Non-Responder	-0.118096	0.0546649	3 Stable disease	0.944936	0.0391154
HLS1	Sorafenib	1	3 Non-Responder	-0.255388	0.0781277	3 Stable disease	1.06097	0.0599821
SA32	Sunitinib	0.1	3 Non-Responder	0.0320129	0.0536577	3 Stable disease	0.818074	0.0400433
HLS1	Sunitinib	1	3 Non-Responder	-0.00782094	0.0548193	3 Stable disease	0.851739	0.0406868
SA32	Tazemetostat	0.1	3 Non-Responder	-0.0187203	0.0542669	3 Stable disease	0.860951	0.0400213
HLS1	Tazemetostat	1	3 Non-Responder	-0.0184463	0.0532651	3 Stable disease	0.860719	0.0390516
SA32	Tovorafenib	0.1	3 Non-Responder	-0.0593608	0.0618238	3 Stable disease	0.895297	0.0467705
HLS1	Tovorafenib	1	3 Non-Responder	-0.103341	0.0503931	3 Stable disease	0.932466	0.0350046
SA32	Trametinib	0.1	3 Non-Responder	0.0231237	0.0532307	3 Stable disease	0.825587	0.0395286
HLS1	Trametinib	1	3 Non-Responder	0.0895171	0.0559593	3 Stable disease	0.769476	0.0428472
SA32	Venetoclax	0.1	3 Non-Responder	-0.0449057	0.0549933	3 Stable disease	0.883081	0.0404014
HLS1	Venetoclax	1	3 Non-Responder	-0.0139915	0.0573342	3 Stable disease	0.856954	0.0430215
SA32	Vismodegib	0.1	3 Non-Responder	0.00525497	0.0500427	3 Stable disease	0.840688	0.0361984
HLS1	Vismodegib	1	3 Non-Responder	0.00207916	0.0602009	3 Stable disease	0.843372	0.0459035
SA32	Volasertib	0.1	3 Non-Responder	0.0451071	0.0585598	3 Stable disease	0.807008	0.0448168
HLS1	Volasertib	1	NA	0.100512	0.0513971	3 Stable disease	0.760184	0.0386741
SA32	Vorinostat	0.1	3 Non-Responder	0.0179228	0.0477455	3 Stable disease	0.829982	0.0340879
HLS1	Vorinostat	1	3 Non-Responder	0.0631363	0.0495821	3 Stable disease	0.791771	0.036491
SA104	Benzethonium chloride	1000	2 Weak responder	0.407103	0.0453882	2 Partial remission	0.520427	0.0346149
HLS2	Control AQUA	1	3 Non-Responder	0.0837582	0.0475293	3 Stable disease	0.804249	0.0284848
HLS2	Control DMSO	1	3 Non-Responder	0	0.0536005	3 Stable disease	0.87777	0.0332686
SA104	Staurosporine	0.0001	3 Non-Responder	0.0926878	0.0681522	3 Stable disease	0.796411	0.0516481
SA104	Staurosporine	0.001	NA	0.108439	0.0589053	3 Stable disease	0.782585	0.0423516
SA104	Staurosporine	0.01	2 Weak responder	0.377924	0.0660622	2 Partial remission	0.546039	0.0541685
SA104	Staurosporine	0.1	NA	0.310843	0.198998	3 Stable disease	0.604921	0.173163
HLS2	Staurosporine	1	2 Weak responder	0.177318	0.0686062	3 Stable disease	0.722125	0.0536415
SA104	Afatinib	0.1	3 Non-Responder	0.0517887	0.0739201	3 Stable disease	0.832311	0.0567002
HLS2	Afatinib	1	NA	0.109161	0.0643367	3 Stable disease	0.781951	0.048071
SA104	Alpelisib	0.1	3 Non-Responder	-0.0480627	0.0632776	3 Stable disease	0.919958	0.0432354
HLS2	Alpelisib	1	3 Non-Responder	0.00568784	0.0666137	3 Stable disease	0.872777	0.0482148
SA104	Cabozantinib	0.1	3 Non-Responder	0.0162969	0.0752365	3 Stable disease	0.863465	0.0573611
HLS2	Cabozantinib	1	3 Non-Responder	-0.0161818	0.0627282	3 Stable disease	0.891973	0.0434603
SA104	Ceritinib	0.1	3 Non-Responder	0.0176873	0.0709074	3 Stable disease	0.862244	0.0529704
HLS2	Ceritinib	1	3 Non-Responder	0.00727535	0.0612488	3 Stable disease	0.871383	0.0424221
SA104	Cobimetinib	0.1	3 Non-Responder	-0.0219753	0.0730114	3 Stable disease	0.897059	0.0543249
HLS2	Cobimetinib	1	3 Non-Responder	0.0913897	0.0543344	3 Stable disease	0.79755	0.0368902
SA104	Copanlisib	0.1	2 Weak responder	0.165052	0.0784946	3 Stable disease	0.732892	0.0630527
HLS2	Copanlisib	1	2 Weak responder	0.249072	0.0659818	3 Stable disease	0.659141	0.0522517
SA104	Crizotinib	0.1	3 Non-Responder	0.003395	0.0715845	3 Stable disease	0.874789	0.0533751
HLS2	Crizotinib	1	3 Non-Responder	0.0464357	0.0638533	3 Stable disease	0.83701	0.0462065
SA104	Dabrafenib	0.1	3 Non-Responder	0.00828093	0.0657862	3 Stable disease	0.870501	0.0473915
HLS2	Dabrafenib	1	2 Weak responder	0.119633	0.058623	3 Stable disease	0.772759	0.042309
SA104	Dasatinib	0.1	3 Non-Responder	-0.0561439	0.0816383	3 Stable disease	0.927051	0.0624542
HLS2	Dasatinib	1	NA	0.110826	0.0810898	3 Stable disease	0.78049	0.0647399
SA104	Dinaciclib	0.1	2 Weak responder	0.412915	0.0804907	2 Partial remission	0.515325	0.067899
HLS2	Dinaciclib	1	2 Weak responder	0.286981	0.0793007	2 Partial remission	0.625866	0.0654411
SA104	Eprenetapopt	0.1	2 Weak responder	0.156485	0.0562718	3 Stable disease	0.740412	0.0406476
HLS2	Eprenetapopt	1	2 Weak responder	0.291479	0.0634153	2 Partial remission	0.621918	0.0504268
SA104	Erdafitinib	0.1	3 Non-Responder	-0.00433175	0.0636227	3 Stable disease	0.881572	0.0447478
HLS2	Erdafitinib	1	3 Non-Responder	-0.00348082	0.0876345	3 Stable disease	0.880825	0.0693009
SA104	Erlotinib	0.1	3 Non-Responder	0.0382518	0.0576756	3 Stable disease	0.844193	0.0392331
HLS2	Erlotinib	1	3 Non-Responder	0.0740013	0.0637938	3 Stable disease	0.812813	0.0467604
SA104	Everolimus	0.1	3 Non-Responder	0.0564179	0.0552566	3 Stable disease	0.828248	0.0369738
HLS2	Everolimus	1	3 Non-Responder	0.0686939	0.0568762	3 Stable disease	0.817472	0.0391466
SA104	Imatinib	0.1	3 Non-Responder	0.0297041	0.0734005	3 Stable disease	0.851696	0.0557588
HLS2	Imatinib	1	3 Non-Responder	-0.0235714	0.0600684	3 Stable disease	0.89846	0.040255
SA104	Ipatasertib	0.1	3 Non-Responder	0.0439968	0.0719694	3 Stable disease	0.83915	0.0545822
HLS2	Ipatasertib	1	3 Non-Responder	0.0166148	0.0672725	3 Stable disease	0.863186	0.0491583
SA104	Ivosidenib	0.1	3 Non-Responder	0.0292169	0.0756032	3 Stable disease	0.852124	0.057973
HLS2	Ivosidenib	1	NA	0.105903	0.0604328	3 Stable disease	0.784811	0.0439216
SA104	Larotrectinib	0.1	3 Non-Responder	0.0588124	0.0659464	3 Stable disease	0.826146	0.0486859
HLS2	Larotrectinib	1	3 Non-Responder	-0.00455862	0.0660089	3 Stable disease	0.881771	0.0473308
SA104	Olaparib	0.1	3 Non-Responder	0.0527395	0.0791776	3 Stable disease	0.831476	0.0619441
HLS2	Olaparib	1	NA	0.122641	0.0644399	3 Stable disease	0.770119	0.0484504
SA104	Palbociclib	0.1	3 Non-Responder	0.0894454	0.0758545	3 Stable disease	0.799257	0.0592926
HLS2	Palbociclib	1	3 Non-Responder	0.0239327	0.0744528	3 Stable disease	0.856762	0.056714
SA104	Panobinostat	0.1	3 Non-Responder	0.064298	0.0643776	3 Stable disease	0.821331	0.0471613
HLS2	Panobinostat	1	2 Weak responder	0.186677	0.0616911	3 Stable disease	0.71391	0.0469056
SA104	Pazopanib	0.1	3 Non-Responder	-0.0640484	0.0691993	3 Stable disease	0.933989	0.0493595
HLS2	Pazopanib	1	3 Non-Responder	-0.9243	0.368604	4 Progressive disease	1.68909	0.317152
SA104	Pimasertib	0.1	NA	0.111555	0.0621778	3 Stable disease	0.77985	0.0458813
HLS2	Pimasertib	1	3 Non-Responder	0.0456182	0.0715482	3 Stable disease	0.837727	0.0541856
SA104	Ponatinib	0.1	3 Non-Responder	0.0744412	0.068467	3 Stable disease	0.812427	0.0516105
HLS2	Ponatinib	1	2 Weak responder	0.170575	0.0643641	3 Stable disease	0.728044	0.0492999
SA104	Regorafenib	0.1	3 Non-Responder	-0.048311	0.0676397	3 Stable disease	0.920175	0.0480491
HLS2	Regorafenib	1	3 Non-Responder	-0.0676779	0.06854	3 Stable disease	0.937175	0.0485574
SA104	Ruxolitinib	0.1	3 Non-Responder	0.0594071	0.0600542	3 Stable disease	0.825624	0.042421
HLS2	Ruxolitinib	1	3 Non-Responder	0.00378508	0.081435	3 Stable disease	0.874447	0.0633334
SA104	Selinexor	0.1	3 Non-Responder	0.0976728	0.0614735	3 Stable disease	0.792035	0.0448385
HLS2	Selinexor	1	2 Weak responder	0.453189	0.0586884	2 Partial remission	0.479974	0.0481959
SA104	Selitrectinib	0.1	3 Non-Responder	0.0824913	0.0566479	3 Stable disease	0.805361	0.0392521
HLS2	Selitrectinib	1	2 Weak responder	0.128229	0.062339	3 Stable disease	0.765214	0.046401
SA104	Selpercatinib	0.1	3 Non-Responder	0.00872522	0.0627361	3 Stable disease	0.870111	0.044101
HLS2	Selpercatinib	1	3 Non-Responder	0.00856845	0.0657864	3 Stable disease	0.870248	0.0473984
SA104	Sonidegib	0.1	3 Non-Responder	-0.003356	0.0635789	3 Stable disease	0.880715	0.0447241
HLS2	Sonidegib	1	3 Non-Responder	0.0440615	0.0756602	3 Stable disease	0.839094	0.0583024
SA104	Sorafenib	0.1	3 Non-Responder	-0.00146031	0.0627334	3 Stable disease	0.879051	0.0438426
HLS2	Sorafenib	1	3 Non-Responder	-0.048956	0.0621321	3 Stable disease	0.920742	0.041911
SA104	Sunitinib	0.1	3 Non-Responder	0.0779148	0.0607056	3 Stable disease	0.809378	0.0435695
HLS2	Sunitinib	1	3 Non-Responder	-0.0535067	0.0681574	3 Stable disease	0.924736	0.048485
SA104	Tazemetostat	0.1	3 Non-Responder	-0.0634153	0.0811485	3 Stable disease	0.933433	0.0618227
HLS2	Tazemetostat	1	3 Non-Responder	-0.0130911	0.0585805	3 Stable disease	0.88926	0.0388339
SA104	Tovorafenib	0.1	3 Non-Responder	-0.00545663	0.0592078	3 Stable disease	0.882559	0.0397751
HLS2	Tovorafenib	1	3 Non-Responder	-0.0377121	0.0687677	3 Stable disease	0.910872	0.0495151
SA104	Trametinib	0.1	3 Non-Responder	0.0174999	0.0613652	3 Stable disease	0.862409	0.0428134
HLS2	Trametinib	1	3 Non-Responder	0.0933404	0.0614118	3 Stable disease	0.795838	0.0446763
SA104	Venetoclax	0.1	3 Non-Responder	0.043231	0.0692137	3 Stable disease	0.839823	0.0517479
HLS2	Venetoclax	1	3 Non-Responder	0.0422404	0.0602246	3 Stable disease	0.840692	0.0421812
SA104	Vismodegib	0.1	3 Non-Responder	-0.0109926	0.0644877	3 Stable disease	0.887418	0.0455291
HLS2	Vismodegib	1	3 Non-Responder	-0.0253807	0.0687334	3 Stable disease	0.900048	0.0497621
SA104	Volasertib	0.1	2 Weak responder	0.16373	0.0543651	3 Stable disease	0.734053	0.0387706
HLS2	Volasertib	1	NA	0.104951	0.0613352	3 Stable disease	0.785646	0.0448539
SA104	Vorinostat	0.1	3 Non-Responder	0.0388747	0.0604466	3 Stable disease	0.843647	0.0423409
HLS2	Vorinostat	1	2 Weak responder	0.194475	0.0562052	3 Stable disease	0.707065	0.0414221
HD1509	Benzethonium chloride	1000	2 Weak responder	0.452347	0.0235472	2 Partial remission	0.642199	0.0165704
CRC2	Control AQUA	1	3 Non-Responder	0.0092367	0.0552336	3 Stable disease	1.16181	0.0509736
CRC2	Control DMSO	1	3 Non-Responder	0	0.0486402	3 Stable disease	1.17264	0.0403315
HD1509	Staurosporine	0.0001	3 Non-Responder	0.0227751	0.0499405	3 Stable disease	1.14593	0.0433146
HD1509	Staurosporine	0.001	3 Non-Responder	0.0514975	0.0698486	3 Stable disease	1.11225	0.072425
HD1509	Staurosporine	0.01	3 Non-Responder	-0.30193	0.105047	4 Progressive disease	1.52669	0.11143
HD1509	Staurosporine	0.1	3 Non-Responder	0.0109154	0.0955461	3 Stable disease	1.15984	0.104699
CRC2	Staurosporine	1	2 Weak responder	0.474546	0.0419512	2 Partial remission	0.616168	0.0443948
HD1509	Afatinib	0.1	3 Non-Responder	0.0832174	0.0616984	3 Stable disease	1.07506	0.062188
CRC2	Afatinib	1	3 Non-Responder	-0.125326	0.0806305	3 Stable disease	1.3196	0.0829452
HD1509	Alpelisib	0.1	2 Weak responder	0.166796	0.0393993	3 Stable disease	0.977048	0.0317064
CRC2	Alpelisib	1	2 Weak responder	0.218342	0.0502571	3 Stable disease	0.916602	0.0497926
HD1509	Cabozantinib	0.1	3 Non-Responder	-0.104158	0.0759437	3 Stable disease	1.29478	0.0771206
CRC2	Cabozantinib	1	3 Non-Responder	-0.117039	0.0658437	3 Stable disease	1.30988	0.0627045
HD1509	Ceritinib	0.1	3 Non-Responder	0.0486017	0.0818939	3 Stable disease	1.11565	0.0880329
CRC2	Ceritinib	1	NA	0.161842	0.0833175	3 Stable disease	0.982856	0.091667
HD1509	Cobimetinib	0.1	3 Non-Responder	0.0748303	0.0699389	3 Stable disease	1.08489	0.0730333
CRC2	Cobimetinib	1	2 Weak responder	0.209904	0.0419451	3 Stable disease	0.926498	0.0374684
HD1509	Copanlisib	0.1	2 Weak responder	0.18446	0.0396778	3 Stable disease	0.956334	0.0329082
CRC2	Copanlisib	1	2 Weak responder	0.438835	0.0426037	2 Partial remission	0.658045	0.0445381
HD1509	Crizotinib	0.1	3 Non-Responder	-0.21514	0.0892263	3 Stable disease	1.42492	0.0924428
CRC2	Crizotinib	1	3 Non-Responder	0.0699265	0.0626793	3 Stable disease	1.09064	0.0632074
HD1509	Dabrafenib	0.1	3 Non-Responder	-0.351833	0.228946	3 Stable disease	1.58521	0.262877
CRC2	Dabrafenib	1	3 Non-Responder	-0.348648	0.140341	4 Progressive disease	1.58148	0.155321
HD1509	Dasatinib	0.1	3 Non-Responder	0.0231019	0.0582404	3 Stable disease	1.14555	0.0557841
CRC2	Dasatinib	1	2 Weak responder	0.122157	0.0597816	3 Stable disease	1.02939	0.0605048
HD1509	Dinaciclib	0.1	1 Strong Responder	0.573592	0.0518372	1 Strong remission	0.500022	0.0583028
CRC2	Dinaciclib	1	1 Strong Responder	0.659223	0.0447564	0 Complete remission	0.399609	0.0506516
HD1509	Eprenetapopt	0.1	NA	0.137288	0.119218	3 Stable disease	1.01165	0.135401
CRC2	Eprenetapopt	1	1 Strong Responder	0.545672	0.0366818	2 Partial remission	0.532763	0.0389165
HD1509	Erdafitinib	0.1	3 Non-Responder	0.0986545	0.056577	3 Stable disease	1.05695	0.0554983
CRC2	Erdafitinib	1	3 Non-Responder	0.0604705	0.0799885	3 Stable disease	1.10173	0.085803
HD1509	Erlotinib	0.1	3 Non-Responder	-0.0365142	0.115724	3 Stable disease	1.21546	0.129103
CRC2	Erlotinib	1	2 Weak responder	0.197731	0.0690369	3 Stable disease	0.940773	0.0742079
HD1509	Everolimus	0.1	3 Non-Responder	-0.289471	0.147706	3 Stable disease	1.51208	0.165214
CRC2	Everolimus	1	3 Non-Responder	0.0477768	0.0520503	3 Stable disease	1.11661	0.0474395
HD1509	Imatinib	0.1	3 Non-Responder	0.0601244	0.0499267	3 Stable disease	1.10213	0.0446175
CRC2	Imatinib	1	NA	0.104734	0.0632468	3 Stable disease	1.04982	0.0647827
HD1509	Ipatasertib	0.1	2 Weak responder	0.103257	0.0414428	3 Stable disease	1.05156	0.0324601
CRC2	Ipatasertib	1	2 Weak responder	0.259105	0.0529528	3 Stable disease	0.868802	0.0544319
HD1509	Ivosidenib	0.1	3 Non-Responder	-0.235285	0.0892233	3 Stable disease	1.44854	0.0920034
CRC2	Ivosidenib	1	3 Non-Responder	-0.399233	0.203492	4 Progressive disease	1.6408	0.231854
HD1509	Larotrectinib	0.1	3 Non-Responder	0.000723779	0.0507189	3 Stable disease	1.17179	0.0437378
CRC2	Larotrectinib	1	3 Non-Responder	-0.0645176	0.0657594	3 Stable disease	1.24829	0.0640544
HD1509	Olaparib	0.1	3 Non-Responder	0.019218	0.100525	3 Stable disease	1.1501	0.111045
CRC2	Olaparib	1	2 Weak responder	0.155738	0.0770425	3 Stable disease	0.990014	0.0836806
HD1509	Palbociclib	0.1	NA	0.115634	0.106379	3 Stable disease	1.03704	0.119536
CRC2	Palbociclib	1	NA	0.135711	0.107655	3 Stable disease	1.0135	0.121332
HD1509	Panobinostat	0.1	3 Non-Responder	-0.0597583	0.0639008	3 Stable disease	1.24271	0.0615471
CRC2	Panobinostat	1	2 Weak responder	0.290261	0.0741518	3 Stable disease	0.832268	0.0821067
HD1509	Pazopanib	0.1	3 Non-Responder	0.0503327	0.0432392	3 Stable disease	1.11362	0.0332248
CRC2	Pazopanib	1	3 Non-Responder	0.0483529	0.0889321	3 Stable disease	1.11594	0.0969654
HD1509	Pimasertib	0.1	2 Weak responder	0.157687	0.0465494	3 Stable disease	0.987729	0.0427261
CRC2	Pimasertib	1	NA	0.131097	0.0681278	3 Stable disease	1.01891	0.0717928
HD1509	Ponatinib	0.1	3 Non-Responder	0.0153865	0.0596518	3 Stable disease	1.1546	0.0575852
CRC2	Ponatinib	1	2 Weak responder	0.144057	0.0529345	3 Stable disease	1.00371	0.0515881
HD1509	Regorafenib	0.1	3 Non-Responder	0.0876636	0.0603226	3 Stable disease	1.06984	0.060413
CRC2	Regorafenib	1	2 Weak responder	0.168535	0.0404221	3 Stable disease	0.975008	0.0335003
HD1509	Ruxolitinib	0.1	2 Weak responder	0.136643	0.0416355	3 Stable disease	1.01241	0.0342237
CRC2	Ruxolitinib	1	3 Non-Responder	-0.20613	0.144139	3 Stable disease	1.41436	0.161871
HD1509	Selinexor	0.1	2 Weak responder	0.294157	0.0461981	3 Stable disease	0.827699	0.046091
CRC2	Selinexor	1	2 Weak responder	0.528125	0.0353019	2 Partial remission	0.553339	0.0367623
HD1509	Selitrectinib	0.1	3 Non-Responder	0.0835565	0.0655512	3 Stable disease	1.07466	0.0673983
CRC2	Selitrectinib	1	2 Weak responder	0.107267	0.0427474	3 Stable disease	1.04685	0.0348764
HD1509	Selpercatinib	0.1	3 Non-Responder	-0.0719437	0.0694899	3 Stable disease	1.257	0.0690721
CRC2	Selpercatinib	1	2 Weak responder	0.132887	0.0656071	3 Stable disease	1.01681	0.0685253
HD1509	Sonidegib	0.1	3 Non-Responder	-0.0238156	0.0576932	3 Stable disease	1.20057	0.0535905
CRC2	Sonidegib	1	3 Non-Responder	0.0236779	0.0499816	3 Stable disease	1.14487	0.0434127
HD1509	Sorafenib	0.1	3 Non-Responder	0.0136996	0.0790397	3 Stable disease	1.15657	0.0837147
CRC2	Sorafenib	1	3 Non-Responder	0.0487588	0.0554353	3 Stable disease	1.11546	0.0524771
HD1509	Sunitinib	0.1	3 Non-Responder	-0.0563063	0.0703243	3 Stable disease	1.23867	0.0706081
CRC2	Sunitinib	1	3 Non-Responder	0.0270949	0.0536123	3 Stable disease	1.14087	0.0491192
HD1509	Tazemetostat	0.1	3 Non-Responder	-0.186993	0.163219	3 Stable disease	1.39191	0.185313
CRC2	Tazemetostat	1	3 Non-Responder	0.00060599	0.0731307	3 Stable disease	1.17193	0.075693
HD1509	Tovorafenib	0.1	2 Weak responder	0.15125	0.0494591	3 Stable disease	0.995277	0.0468182
CRC2	Tovorafenib	1	2 Weak responder	0.170728	0.0638768	3 Stable disease	0.972437	0.0670228
HD1509	Trametinib	0.1	3 Non-Responder	-0.102438	0.089035	3 Stable disease	1.29276	0.094465
CRC2	Trametinib	1	3 Non-Responder	0.0990887	0.0556818	3 Stable disease	1.05644	0.0542509
HD1509	Venetoclax	0.1	2 Weak responder	0.119896	0.0580255	3 Stable disease	1.03204	0.0580507
CRC2	Venetoclax	1	3 Non-Responder	0.0567121	0.0649419	3 Stable disease	1.10614	0.0659695
HD1509	Vismodegib	0.1	3 Non-Responder	0.0701338	0.0525572	3 Stable disease	1.0904	0.0489067
CRC2	Vismodegib	1	3 Non-Responder	0.0788851	0.0467859	3 Stable disease	1.08014	0.040371
HD1509	Volasertib	0.1	2 Weak responder	0.358891	0.0677685	3 Stable disease	0.75179	0.0751437
CRC2	Volasertib	1	1 Strong Responder	0.564183	0.0470393	2 Partial remission	0.511056	0.0522846
HD1509	Vorinostat	0.1	3 Non-Responder	-0.0927575	0.0804709	3 Stable disease	1.28141	0.0834389
CRC2	Vorinostat	1	2 Weak responder	0.192295	0.0707677	3 Stable disease	0.947147	0.0763238
HD1883	Benzethonium chloride	1000	2 Weak responder	0.438439	0.0187155	2 Partial remission	0.675264	0.0191158
CRC1	Control AQUA	1	3 Non-Responder	0.0204656	0.0283393	3 Stable disease	1.17787	0.0270571
CRC1	Control DMSO	1	3 Non-Responder	0	0.0248737	3 Stable disease	1.20248	0.0211496
HD1883	Staurosporine	0.0001	3 Non-Responder	-0.0150954	0.0394438	3 Stable disease	1.22063	0.0422933
HD1883	Staurosporine	0.001	3 Non-Responder	0.0149469	0.0472298	3 Stable disease	1.1845	0.0528335
HD1883	Staurosporine	0.01	2 Weak responder	0.216585	0.0257267	3 Stable disease	0.942038	0.0261246
HD1883	Staurosporine	0.1	3 Non-Responder	0.0870254	0.0515645	3 Stable disease	1.09783	0.0589219
CRC1	Staurosporine	1	2 Weak responder	0.195246	0.0326115	3 Stable disease	0.967698	0.0353284
HD1883	Afatinib	0.1	3 Non-Responder	-0.00228977	0.0380557	3 Stable disease	1.20523	0.0405552
CRC1	Afatinib	1	3 Non-Responder	-0.0916027	0.0389097	3 Stable disease	1.31263	0.0406953
HD1883	Alpelisib	0.1	3 Non-Responder	0.0020392	0.0249445	3 Stable disease	1.20002	0.0213126
CRC1	Alpelisib	1	2 Weak responder	0.185239	0.0423235	3 Stable disease	0.97973	0.0478869
HD1883	Cabozantinib	0.1	3 Non-Responder	-0.00653145	0.0321516	3 Stable disease	1.21033	0.0322731
CRC1	Cabozantinib	1	3 Non-Responder	0.0796399	0.0343165	3 Stable disease	1.10671	0.0363853
HD1883	Ceritinib	0.1	3 Non-Responder	0.00668856	0.040282	3 Stable disease	1.19443	0.0436453
CRC1	Ceritinib	1	3 Non-Responder	-0.116504	0.0411887	3 Stable disease	1.34257	0.043537
HD1883	Cobimetinib	0.1	3 Non-Responder	-0.0245523	0.0336478	3 Stable disease	1.232	0.0341691
CRC1	Cobimetinib	1	3 Non-Responder	-0.0831327	0.0455126	3 Stable disease	1.30244	0.0497027
HD1883	Copanlisib	0.1	2 Weak responder	0.101046	0.0449166	3 Stable disease	1.08097	0.0505542
CRC1	Copanlisib	1	2 Weak responder	0.211604	0.0265141	3 Stable disease	0.948028	0.0271748
HD1883	Crizotinib	0.1	3 Non-Responder	0.0129689	0.0326123	3 Stable disease	1.18688	0.0331976
CRC1	Crizotinib	1	3 Non-Responder	-0.051953	0.0452421	3 Stable disease	1.26495	0.0496452
HD1883	Dabrafenib	0.1	3 Non-Responder	-0.0285953	0.0604755	3 Stable disease	1.23686	0.0693901
CRC1	Dabrafenib	1	3 Non-Responder	0.0179133	0.0248589	3 Stable disease	1.18094	0.021497
HD1883	Dasatinib	0.1	3 Non-Responder	0.0820231	0.0434418	3 Stable disease	1.10385	0.0484959
CRC1	Dasatinib	1	2 Weak responder	0.119355	0.0277844	3 Stable disease	1.05895	0.0277368
HD1883	Dinaciclib	0.1	2 Weak responder	0.368346	0.0232019	3 Stable disease	0.759548	0.0244935
CRC1	Dinaciclib	1	1 Strong Responder	0.579246	0.030915	1 Strong remission	0.505947	0.0360937
HD1883	Eprenetapopt	0.1	2 Weak responder	0.487672	0.0350042	2 Partial remission	0.616062	0.0406732
CRC1	Eprenetapopt	1	2 Weak responder	0.354131	0.026042	3 Stable disease	0.776642	0.0281786
HD1883	Erdafitinib	0.1	3 Non-Responder	0.0418669	0.0358625	3 Stable disease	1.15213	0.038066
CRC1	Erdafitinib	1	3 Non-Responder	0.0457093	0.0300173	3 Stable disease	1.14751	0.029925
HD1883	Erlotinib	0.1	3 Non-Responder	-0.0115035	0.0458327	3 Stable disease	1.21631	0.0507913
CRC1	Erlotinib	1	3 Non-Responder	-0.00174365	0.0313065	3 Stable disease	1.20457	0.0311176
HD1883	Everolimus	0.1	3 Non-Responder	-0.308705	0.131368	4 Progressive disease	1.57369	0.155523
CRC1	Everolimus	1	3 Non-Responder	0.0668886	0.0293574	3 Stable disease	1.12204	0.02927
HD1883	Imatinib	0.1	3 Non-Responder	0.0436588	0.0277272	3 Stable disease	1.14998	0.0265055
CRC1	Imatinib	1	3 Non-Responder	-0.0149505	0.047585	3 Stable disease	1.22045	0.0530409
HD1883	Ipatasertib	0.1	3 Non-Responder	-0.23714	0.0508976	4 Progressive disease	1.48763	0.0553283
CRC1	Ipatasertib	1	3 Non-Responder	-0.411437	0.0457241	4 Progressive disease	1.69722	0.0461729
HD1883	Ivosidenib	0.1	3 Non-Responder	-0.0709485	0.0281101	3 Stable disease	1.28779	0.0250904
CRC1	Ivosidenib	1	3 Non-Responder	-0.052465	0.0395777	3 Stable disease	1.26556	0.0420649
HD1883	Larotrectinib	0.1	3 Non-Responder	-0.0683772	0.0421932	3 Stable disease	1.2847	0.0454269
CRC1	Larotrectinib	1	3 Non-Responder	-0.00189505	0.0307841	3 Stable disease	1.20475	0.0303524
HD1883	Olaparib	0.1	2 Weak responder	0.104861	0.0459826	3 Stable disease	1.07638	0.0519509
CRC1	Olaparib	1	2 Weak responder	0.114127	0.0550636	3 Stable disease	1.06524	0.0635066
HD1883	Palbociclib	0.1	3 Non-Responder	0.0537327	0.052067	3 Stable disease	1.13786	0.0593246
CRC1	Palbociclib	1	3 Non-Responder	-0.0135764	0.0263419	3 Stable disease	1.2188	0.0233197
HD1883	Panobinostat	0.1	3 Non-Responder	0.00128259	0.0310476	3 Stable disease	1.20093	0.0307842
CRC1	Panobinostat	1	3 Non-Responder	0.0484304	0.0375442	3 Stable disease	1.14424	0.0404121
HD1883	Pazopanib	0.1	2 Weak responder	0.128397	0.0249194	3 Stable disease	1.04808	0.0236238
CRC1	Pazopanib	1	2 Weak responder	0.266633	0.0345618	3 Stable disease	0.881856	0.0385569
HD1883	Pimasertib	0.1	3 Non-Responder	-0.134887	0.0314769	3 Stable disease	1.36467	0.0292665
CRC1	Pimasertib	1	3 Non-Responder	0.075006	0.0325144	3 Stable disease	1.11228	0.0338514
HD1883	Ponatinib	0.1	3 Non-Responder	-0.0192161	0.0393972	3 Stable disease	1.22558	0.042186
CRC1	Ponatinib	1	3 Non-Responder	-0.0767513	0.0460034	3 Stable disease	1.29477	0.050413
HD1883	Regorafenib	0.1	2 Weak responder	0.134223	0.0307417	3 Stable disease	1.04108	0.0321125
CRC1	Regorafenib	1	2 Weak responder	0.168924	0.0303227	3 Stable disease	0.99935	0.0319461
HD1883	Ruxolitinib	0.1	3 Non-Responder	-0.0526403	0.0329612	3 Stable disease	1.26577	0.0327919
CRC1	Ruxolitinib	1	3 Non-Responder	-0.082047	0.0491231	3 Stable disease	1.30114	0.0544562
HD1883	Selinexor	0.1	3 Non-Responder	-0.297647	0.0542763	4 Progressive disease	1.56039	0.0592151
CRC1	Selinexor	1	3 Non-Responder	-0.298275	0.0401299	4 Progressive disease	1.56114	0.0396816
HD1883	Selitrectinib	0.1	2 Weak responder	0.14838	0.0433108	3 Stable disease	1.02405	0.0488665
CRC1	Selitrectinib	1	3 Non-Responder	0.068123	0.0272416	3 Stable disease	1.12056	0.0261651
HD1883	Selpercatinib	0.1	3 Non-Responder	-0.0977706	0.0544383	3 Stable disease	1.32004	0.061205
CRC1	Selpercatinib	1	3 Non-Responder	-0.0430543	0.0372605	3 Stable disease	1.25425	0.0389977
HD1883	Sonidegib	0.1	3 Non-Responder	0.0125699	0.0359088	3 Stable disease	1.18736	0.0377933
CRC1	Sonidegib	1	3 Non-Responder	0.0513059	0.029812	3 Stable disease	1.14078	0.0297071
HD1883	Sorafenib	0.1	2 Weak responder	0.11912	0.0368858	3 Stable disease	1.05924	0.0402519
CRC1	Sorafenib	1	3 Non-Responder	-0.132535	0.0795541	3 Stable disease	1.36185	0.0926146
HD1883	Sunitinib	0.1	3 Non-Responder	0.0489909	0.0384646	3 Stable disease	1.14357	0.0416505
CRC1	Sunitinib	1	3 Non-Responder	0.0236472	0.0308892	3 Stable disease	1.17404	0.0308746
HD1883	Tazemetostat	0.1	3 Non-Responder	-0.162314	0.0722476	3 Stable disease	1.39765	0.0833256
CRC1	Tazemetostat	1	3 Non-Responder	-0.0852848	0.0592539	3 Stable disease	1.30503	0.067453
HD1883	Tovorafenib	0.1	3 Non-Responder	0.0441844	0.0330437	3 Stable disease	1.14935	0.0342076
CRC1	Tovorafenib	1	3 Non-Responder	0.053924	0.0335091	3 Stable disease	1.13763	0.0349747
HD1883	Trametinib	0.1	3 Non-Responder	0.00922272	0.0446367	3 Stable disease	1.19139	0.0494152
CRC1	Trametinib	1	3 Non-Responder	-0.222785	0.0765054	4 Progressive disease	1.47037	0.0882862
HD1883	Venetoclax	0.1	3 Non-Responder	0.0978244	0.0270326	3 Stable disease	1.08484	0.0263168
CRC1	Venetoclax	1	3 Non-Responder	0.0603202	0.0391528	3 Stable disease	1.12994	0.0426801
HD1883	Vismodegib	0.1	3 Non-Responder	0.0244473	0.0374049	3 Stable disease	1.17308	0.0399671
CRC1	Vismodegib	1	3 Non-Responder	0.00615771	0.0408857	3 Stable disease	1.19507	0.0444442
HD1883	Volasertib	0.1	2 Weak responder	0.291787	0.0512484	3 Stable disease	0.851609	0.059777
CRC1	Volasertib	1	2 Weak responder	0.287241	0.0438562	3 Stable disease	0.857076	0.0505357
HD1883	Vorinostat	0.1	3 Non-Responder	-0.06795	0.0455574	3 Stable disease	1.28418	0.0499086
CRC1	Vorinostat	1	3 Non-Responder	0.0883457	0.0471172	3 Stable disease	1.09624	0.0532755
HD1883	Benzethonium chloride	1000	2 Weak responder	0.20547	0.0926142	1 Strong remission	0.512479	0.0304703
CRC1	Control AQUA	1	3 Non-Responder	-0.252623	0.18978	3 Stable disease	0.807953	0.091772
CRC1	Control DMSO	1	3 Non-Responder	0	0.14179	2 Partial remission	0.645009	0.0646692
HD1883	Staurosporine	0.0001	3 Non-Responder	-0.999737	0.336319	3 Stable disease	1.28985	0.174167
HD1883	Staurosporine	0.001	3 Non-Responder	-0.0662052	0.261287	3 Stable disease	0.687712	0.153783
HD1883	Staurosporine	0.01	3 Non-Responder	-0.312755	0.268669	3 Stable disease	0.846739	0.151075
HD1883	Staurosporine	0.1	3 Non-Responder	0.0557105	0.21507	2 Partial remission	0.609075	0.124558
CRC1	Staurosporine	1	NA	0.307014	0.180298	1 Strong remission	0.446983	0.107312
HD1883	Carboplatin	0.001	3 Non-Responder	-0.392288	0.297297	3 Stable disease	0.898039	0.169307
HD1883	Carboplatin	0.01	NA	0.265183	0.142618	1 Strong remission	0.473964	0.0787657
HD1883	Carboplatin	0.1	3 Non-Responder	-0.382007	0.268789	3 Stable disease	0.891407	0.14856
CRC1	Carboplatin	1	NA	0.253462	0.193299	2 Partial remission	0.481524	0.114953
HD1883	Carboplatin, Etoposide	0.001, 0.001	3 Non-Responder	0.0199285	0.19607	2 Partial remission	0.632155	0.109438
HD1883	Carboplatin, Etoposide	0.01, 0.01	3 Non-Responder	-0.0467542	0.218049	3 Stable disease	0.675166	0.123282
HD1883	Carboplatin, Etoposide	0.1, 0.1	3 Non-Responder	-0.28316	0.212901	3 Stable disease	0.82765	0.109416
HD1883	Carboplatin, Etoposide	1, 1	3 Non-Responder	-0.035712	0.172272	3 Stable disease	0.668044	0.0886612
HD1883	Cisplatin	0.001	3 Non-Responder	-0.271426	0.22368	3 Stable disease	0.820082	0.118553
HD1883	Cisplatin	0.01	3 Non-Responder	-0.179606	0.231172	3 Stable disease	0.760857	0.128117
HD1883	Cisplatin	0.1	3 Non-Responder	-0.243422	0.223617	3 Stable disease	0.802019	0.11974
CRC1	Cisplatin	1	3 Non-Responder	-0.00721302	0.182177	2 Partial remission	0.649662	0.0978007
HD1883	Cisplatin, Doxorubicin	0.001, 0.001	NA	-0.668076	0.918084	NA	1.07592	0.582264
HD1883	Cisplatin, Doxorubicin	0.01, 0.01	3 Non-Responder	-0.0425076	0.217116	3 Stable disease	0.672427	0.122745
HD1883	Cisplatin, Doxorubicin	0.1, 0.1	3 Non-Responder	-0.480054	0.487843	3 Stable disease	0.954648	0.299753
HD1883	Cisplatin, Doxorubicin	1, 1	3 Non-Responder	-0.032959	0.212257	3 Stable disease	0.666268	0.119505
HD1883	Dabrafenib, Trametinib	0.1, 0.1	NA	-0.106606	0.233118	3 Stable disease	0.713771	0.132241
HD1883	Dabrafenib, Trametinib	1, 1	3 Non-Responder	-0.218885	0.243863	3 Stable disease	0.786192	0.136118
HD1883	Dactinomycin	0.001	3 Non-Responder	-0.0297177	0.209458	3 Stable disease	0.664177	0.117551
HD1883	Dactinomycin	0.01	NA	0.160432	0.17335	2 Partial remission	0.541529	0.0977456
HD1883	Dactinomycin	0.1	3 Non-Responder	-0.0809615	0.286908	3 Stable disease	0.69723	0.171347
CRC1	Dactinomycin	1	3 Non-Responder	-1.21527	0.452788	3 Stable disease	1.42887	0.254502
HD1883	Decitabine	0.001	3 Non-Responder	-0.484347	0.487618	3 Stable disease	0.957417	0.299511
HD1883	Decitabine	0.01	NA	0.163707	0.186496	2 Partial remission	0.539416	0.107448
HD1883	Decitabine	0.1	3 Non-Responder	-0.28034	0.271207	3 Stable disease	0.825831	0.154095
CRC1	Decitabine	1	3 Non-Responder	-0.295889	0.291127	3 Stable disease	0.83586	0.168042
HD1883	Doxorubicin	0.001	3 Non-Responder	-0.38511	0.346886	3 Stable disease	0.893409	0.205032
HD1883	Doxorubicin	0.01	3 Non-Responder	0.00705752	0.184759	2 Partial remission	0.640457	0.100391
HD1883	Doxorubicin	0.1	3 Non-Responder	-0.335402	0.328445	3 Stable disease	0.861346	0.193449
CRC1	Doxorubicin	1	NA	0.138688	0.183096	2 Partial remission	0.555554	0.104138
HD1883	Etoposide	0.001	3 Non-Responder	0.0133831	0.2338	3 Stable disease	0.636377	0.13664
HD1883	Etoposide	0.01	NA	0.175099	0.180712	2 Partial remission	0.532069	0.103637
HD1883	Etoposide	0.1	3 Non-Responder	-0.114161	0.181292	3 Stable disease	0.718644	0.0920999
CRC1	Etoposide	1	3 Non-Responder	-0.318524	0.279881	3 Stable disease	0.85046	0.159119
HD1883	Everolimus, Trametinib	0.1, 0.1	NA	0.258859	0.157214	2 Partial remission	0.478043	0.0893624
HD1883	Everolimus, Trametinib	1, 1	NA	-0.259377	0.42344	3 Stable disease	0.812309	0.260697
HD1883	Gemcitabine	0.001	NA	-0.145279	0.251637	3 Stable disease	0.738715	0.144425
HD1883	Gemcitabine	0.01	NA	-0.159102	0.285279	3 Stable disease	0.747631	0.168048
HD1883	Gemcitabine	0.1	3 Non-Responder	0.09182	0.21749	2 Partial remission	0.585784	0.127397
CRC1	Gemcitabine	1	3 Non-Responder	-0.0128075	0.212626	3 Stable disease	0.65327	0.120495
HD1883	Lenvatinib	0.1	3 Non-Responder	-0.0918933	0.268428	3 Stable disease	0.704281	0.158085
CRC1	Lenvatinib	1	3 Non-Responder	0.0603123	0.209137	2 Partial remission	0.606107	0.120432
HD1883	Olaparib, SN-38	1, 0.001	NA	0.115998	0.231731	2 Partial remission	0.57019	0.138104
HD1883	Olaparib, SN-38	1, 0.01	3 Non-Responder	0.0293591	0.181626	2 Partial remission	0.626072	0.0989146
HD1883	Olaparib, SN-38	1, 0.1	3 Non-Responder	-0.0977981	0.207404	3 Stable disease	0.70809	0.113385
HD1883	Olaparib, SN-38	1, 1	NA	0.13237	0.178896	2 Partial remission	0.559629	0.100829
HD1883	Paclitaxel	0.001	NA	0.25687	0.172495	2 Partial remission	0.479326	0.100347
HD1883	Paclitaxel	0.01	3 Non-Responder	-1.06768	0.378909	3 Stable disease	1.33367	0.204577
HD1883	Paclitaxel	0.1	3 Non-Responder	-0.939988	0.39339	3 Stable disease	1.25131	0.220555
CRC1	Paclitaxel	1	3 Non-Responder	-0.370349	0.290788	3 Stable disease	0.883888	0.165305
HD1883	Pimasertib, Tovorafenib	0.1, 0.1	3 Non-Responder	-0.0785385	0.203329	3 Stable disease	0.695667	0.111064
HD1883	Pimasertib, Tovorafenib	1, 1	3 Non-Responder	-0.774343	0.21728	3 Stable disease	1.14447	0.0804667
HD1883	SN-38	0.001	3 Non-Responder	-0.0918475	0.197179	3 Stable disease	0.704252	0.105781
HD1883	SN-38	0.01	NA	-0.10279	0.23351	3 Stable disease	0.711309	0.132662
HD1883	SN-38	0.1	3 Non-Responder	-0.070274	0.190721	3 Stable disease	0.690337	0.101699
CRC1	SN-38	1	3 Non-Responder	-0.222692	0.20469	3 Stable disease	0.788648	0.10573
HD1883	Talazoparib	0.1	3 Non-Responder	0.0115654	0.192298	2 Partial remission	0.637549	0.106295
CRC1	Talazoparib	1	NA	-0.128906	0.250617	3 Stable disease	0.728154	0.144226
HD1883	Temozolomide	0.001	3 Non-Responder	0.00757673	0.204346	2 Partial remission	0.640122	0.115124
HD1883	Temozolomide	0.01	3 Non-Responder	-0.256926	0.265064	3 Stable disease	0.810729	0.15041
HD1883	Temozolomide	0.1	NA	0.123373	0.193558	2 Partial remission	0.565432	0.111233
CRC1	Temozolomide	1	3 Non-Responder	-0.054776	0.210638	3 Stable disease	0.68034	0.117499
HD1883	Temozolomide, Olaparib	0.001, 1	3 Non-Responder	0.0211315	0.210324	2 Partial remission	0.631379	0.119986
HD1883	Temozolomide, Olaparib	0.01, 1	3 Non-Responder	-0.0605133	0.238196	3 Stable disease	0.684041	0.137482
HD1883	Temozolomide, Olaparib	0.1, 1	3 Non-Responder	-0.0423837	0.233874	3 Stable disease	0.672347	0.134952
HD1883	Temozolomide, Olaparib	1, 1	3 Non-Responder	-0.355463	0.200182	3 Stable disease	0.874286	0.0948055
HD1883	Trabectedin	0.001	3 Non-Responder	-0.256587	0.251825	3 Stable disease	0.81051	0.14064
HD1883	Trabectedin	0.01	3 Non-Responder	0.0953178	0.204875	2 Partial remission	0.583528	0.11849
HD1883	Trabectedin	0.1	3 Non-Responder	-0.269144	0.240959	3 Stable disease	0.81861	0.131983
CRC1	Trabectedin	1	3 Non-Responder	-0.338671	0.258723	3 Stable disease	0.863455	0.142667
HD1883	Trabectedin, Olaparib	0.001, 1	NA	0.186468	0.171966	2 Partial remission	0.524736	0.0976486
HD1883	Trabectedin, Olaparib	0.01, 1	NA	0.155746	0.201222	2 Partial remission	0.544551	0.117748
HD1883	Trabectedin, Olaparib	0.1, 1	3 Non-Responder	-0.171066	0.234733	3 Stable disease	0.755348	0.131103
HD1883	Trabectedin, Olaparib	1, 1	3 Non-Responder	-0.351843	0.256493	3 Stable disease	0.871951	0.140455
HD1883	Vincristine	0.001	NA	-0.180669	0.320954	3 Stable disease	0.761542	0.192423
HD1883	Vincristine	0.01	NA	0.140765	0.180753	2 Partial remission	0.554215	0.102494
HD1883	Vincristine	0.1	NA	0.119757	0.17926	2 Partial remission	0.567765	0.100641
CRC1	Vincristine	1	NA	0.192215	0.193158	2 Partial remission	0.521029	0.113108
HD1509	Benzethonium chloride	1000	2 Weak responder	0.328702	0.0401513	2 Partial remission	0.677364	0.0287031
CRC2	Control AQUA	1	3 Non-Responder	-0.173131	0.0658233	3 Stable disease	1.18373	0.0437572
CRC2	Control DMSO	1	3 Non-Responder	0	0.0596957	3 Stable disease	1.00904	0.0425927
HD1509	Staurosporine	0.0001	3 Non-Responder	-0.159235	0.0723307	3 Stable disease	1.16971	0.0537478
HD1509	Staurosporine	0.001	3 Non-Responder	-0.255845	0.0995698	3 Stable disease	1.26719	0.0850468
HD1509	Staurosporine	0.01	3 Non-Responder	-0.963205	0.338597	4 Progressive disease	1.98094	0.331266
HD1509	Staurosporine	0.1	2 Weak responder	0.258023	0.0771795	3 Stable disease	0.748682	0.0711764
CRC2	Staurosporine	1	2 Weak responder	0.470817	0.0444179	2 Partial remission	0.533964	0.0387394
HD1509	Carboplatin	0.001	NA	0.101886	0.0683655	3 Stable disease	0.906229	0.0574055
HD1509	Carboplatin	0.01	3 Non-Responder	0.0553318	0.0675282	3 Stable disease	0.953204	0.0549901
HD1509	Carboplatin	0.1	NA	0.185214	0.149673	3 Stable disease	0.822148	0.146984
CRC2	Carboplatin	1	3 Non-Responder	-0.511856	0.258945	3 Stable disease	1.52552	0.253226
HD1509	Carboplatin, Etoposide	0.001, 0.001	3 Non-Responder	0.00602525	0.0709979	3 Stable disease	1.00296	0.0577916
HD1509	Carboplatin, Etoposide	0.01, 0.01	2 Weak responder	0.352885	0.0797501	2 Partial remission	0.652963	0.0756033
HD1509	Carboplatin, Etoposide	0.1, 0.1	3 Non-Responder	0.0678182	0.15359	3 Stable disease	0.940605	0.149805
HD1509	Carboplatin, Etoposide	1, 1	2 Weak responder	0.356822	0.111284	3 Stable disease	0.648989	0.108896
HD1509	Cisplatin	0.001	3 Non-Responder	-0.159019	0.0808152	3 Stable disease	1.16949	0.0649052
HD1509	Cisplatin	0.01	3 Non-Responder	-0.135308	0.0702872	3 Stable disease	1.14557	0.0518815
HD1509	Cisplatin	0.1	3 Non-Responder	-0.096709	0.0747946	3 Stable disease	1.10662	0.0592773
CRC2	Cisplatin	1	3 Non-Responder	-0.15696	0.0787355	3 Stable disease	1.16741	0.0623178
HD1509	Cisplatin, Doxorubicin	0.001, 0.001	3 Non-Responder	-0.0720024	0.0736779	3 Stable disease	1.08169	0.0586702
HD1509	Cisplatin, Doxorubicin	0.01, 0.01	3 Non-Responder	0.0783834	0.0610151	3 Stable disease	0.929944	0.0474293
HD1509	Cisplatin, Doxorubicin	0.1, 0.1	3 Non-Responder	0.00109471	0.0682444	3 Stable disease	1.00793	0.054145
HD1509	Cisplatin, Doxorubicin	1, 1	3 Non-Responder	0.0917531	0.066714	3 Stable disease	0.916454	0.0550914
HD1509	Dabrafenib, Trametinib	0.1, 0.1	3 Non-Responder	-0.177125	0.0766995	3 Stable disease	1.18776	0.0589568
HD1509	Dabrafenib, Trametinib	1, 1	3 Non-Responder	0.00412043	0.0919881	3 Stable disease	1.00488	0.0825604
HD1509	Dactinomycin	0.001	2 Weak responder	0.13733	0.054452	3 Stable disease	0.870465	0.0408505
HD1509	Dactinomycin	0.01	3 Non-Responder	0.0648921	0.0620965	3 Stable disease	0.943558	0.0483698
HD1509	Dactinomycin	0.1	2 Weak responder	0.455227	0.0447445	2 Partial remission	0.549696	0.0387301
CRC2	Dactinomycin	1	2 Weak responder	0.515002	0.0732282	1 Strong remission	0.489381	0.0709436
HD1509	Decitabine	0.001	3 Non-Responder	-0.00607926	0.0581917	3 Stable disease	1.01517	0.0401434
HD1509	Decitabine	0.01	3 Non-Responder	0.0279431	0.0545213	3 Stable disease	0.98084	0.0362266
HD1509	Decitabine	0.1	3 Non-Responder	-0.0429642	0.0614293	3 Stable disease	1.05239	0.0432283
CRC2	Decitabine	1	3 Non-Responder	-0.107983	0.0978184	3 Stable disease	1.11799	0.0866895
HD1509	Doxorubicin	0.001	3 Non-Responder	-0.150649	0.0873277	3 Stable disease	1.16105	0.0732302
HD1509	Doxorubicin	0.01	3 Non-Responder	-0.0423466	0.0692523	3 Stable disease	1.05177	0.0539622
HD1509	Doxorubicin	0.1	3 Non-Responder	0.0359627	0.067762	3 Stable disease	0.972748	0.0546721
CRC2	Doxorubicin	1	3 Non-Responder	0.0859597	0.0510927	3 Stable disease	0.9223	0.0337964
HD1509	Etoposide	0.001	3 Non-Responder	0.0429107	0.0757569	3 Stable disease	0.965737	0.0646646
HD1509	Etoposide	0.01	2 Weak responder	0.346598	0.0474676	2 Partial remission	0.659306	0.0389815
HD1509	Etoposide	0.1	2 Weak responder	0.37306	0.0778635	2 Partial remission	0.632605	0.07389
CRC2	Etoposide	1	2 Weak responder	0.470821	0.0679008	2 Partial remission	0.533961	0.0647009
HD1509	Everolimus, Trametinib	0.1, 0.1	3 Non-Responder	-0.0923111	0.0941005	3 Stable disease	1.10218	0.0827716
HD1509	Everolimus, Trametinib	1, 1	3 Non-Responder	0.0995887	0.0602256	3 Stable disease	0.908547	0.04714
HD1509	Gemcitabine	0.001	3 Non-Responder	-0.0548886	0.06837	3 Stable disease	1.06442	0.0523504
HD1509	Gemcitabine	0.01	3 Non-Responder	-0.246394	0.126523	3 Stable disease	1.25766	0.116105
HD1509	Gemcitabine	0.1	3 Non-Responder	-0.115839	0.0760207	3 Stable disease	1.12592	0.0602104
CRC2	Gemcitabine	1	3 Non-Responder	-0.0750071	0.0742769	3 Stable disease	1.08472	0.0593356
HD1509	Lenvatinib	0.1	3 Non-Responder	-0.301721	0.258068	3 Stable disease	1.31348	0.254429
CRC2	Lenvatinib	1	3 Non-Responder	-0.127374	0.0799498	3 Stable disease	1.13756	0.0648251
HD1509	Olaparib, SN-38	1, 0.001	2 Weak responder	0.252332	0.0491441	3 Stable disease	0.754424	0.0380115
HD1509	Olaparib, SN-38	1, 0.01	3 Non-Responder	0.0800373	0.0679321	3 Stable disease	0.928275	0.0562422
HD1509	Olaparib, SN-38	1, 0.1	NA	0.104384	0.143435	3 Stable disease	0.903709	0.139613
HD1509	Olaparib, SN-38	1, 1	3 Non-Responder	-0.0709311	0.179786	3 Stable disease	1.08061	0.175582
HD1509	Paclitaxel	0.001	2 Weak responder	0.40893	0.0524142	2 Partial remission	0.596411	0.0465116
HD1509	Paclitaxel	0.01	2 Weak responder	0.529148	0.0365044	1 Strong remission	0.475107	0.0308961
HD1509	Paclitaxel	0.1	2 Weak responder	0.442607	0.0511712	2 Partial remission	0.56243	0.045852
CRC2	Paclitaxel	1	2 Weak responder	0.394467	0.0613622	2 Partial remission	0.611004	0.0562893
HD1509	Pimasertib, Tovorafenib	0.1, 0.1	2 Weak responder	0.208476	0.0685545	3 Stable disease	0.798676	0.0604025
HD1509	Pimasertib, Tovorafenib	1, 1	2 Weak responder	0.489535	0.0508834	1 Strong remission	0.515078	0.0465124
HD1509	SN-38	0.001	3 Non-Responder	0.00131026	0.0739786	3 Stable disease	1.00771	0.0613417
HD1509	SN-38	0.01	3 Non-Responder	-0.056856	0.104373	3 Stable disease	1.06641	0.0952111
HD1509	SN-38	0.1	2 Weak responder	0.255402	0.0485752	3 Stable disease	0.751326	0.0373708
CRC2	SN-38	1	2 Weak responder	0.289732	0.10984	3 Stable disease	0.716686	0.106624
HD1509	Talazoparib	0.1	NA	0.113439	0.0577337	3 Stable disease	0.894572	0.0443599
CRC2	Talazoparib	1	2 Weak responder	0.133783	0.0565375	3 Stable disease	0.874044	0.0435123
HD1509	Temozolomide	0.001	3 Non-Responder	0.017017	0.083683	3 Stable disease	0.991865	0.0733284
HD1509	Temozolomide	0.01	3 Non-Responder	-0.070925	0.106547	3 Stable disease	1.0806	0.0973536
HD1509	Temozolomide	0.1	3 Non-Responder	0.0534942	0.0711383	3 Stable disease	0.955058	0.0593911
CRC2	Temozolomide	1	3 Non-Responder	-0.228384	0.11206	3 Stable disease	1.23948	0.100239
HD1509	Temozolomide, Olaparib	0.001, 1	3 Non-Responder	0.0952781	0.072269	3 Stable disease	0.912897	0.0619089
HD1509	Temozolomide, Olaparib	0.01, 1	2 Weak responder	0.128803	0.0548512	3 Stable disease	0.879069	0.0410654
HD1509	Temozolomide, Olaparib	0.1, 1	2 Weak responder	0.219763	0.0487245	3 Stable disease	0.787287	0.0362324
HD1509	Temozolomide, Olaparib	1, 1	2 Weak responder	0.268388	0.0533693	3 Stable disease	0.738223	0.04392
HD1509	Trabectedin	0.001	3 Non-Responder	-0.154757	0.0824578	3 Stable disease	1.16519	0.0671092
HD1509	Trabectedin	0.01	3 Non-Responder	-0.0175555	0.068318	3 Stable disease	1.02675	0.0536068
HD1509	Trabectedin	0.1	3 Non-Responder	-0.0844357	0.0646598	3 Stable disease	1.09423	0.0460799
CRC2	Trabectedin	1	2 Weak responder	0.188954	0.094092	3 Stable disease	0.818375	0.0884346
HD1509	Trabectedin, Olaparib	0.001, 1	2 Weak responder	0.224874	0.0448231	3 Stable disease	0.78213	0.030913
HD1509	Trabectedin, Olaparib	0.01, 1	2 Weak responder	0.160654	0.0488117	3 Stable disease	0.84693	0.0338788
HD1509	Trabectedin, Olaparib	0.1, 1	3 Non-Responder	-0.241628	0.241793	3 Stable disease	1.25285	0.238177
HD1509	Trabectedin, Olaparib	1, 1	3 Non-Responder	-0.166328	0.164214	3 Stable disease	1.17687	0.158075
HD1509	Vincristine	0.001	3 Non-Responder	-0.0398304	0.0689326	3 Stable disease	1.04923	0.0536325
HD1509	Vincristine	0.01	3 Non-Responder	-0.270781	0.12427	3 Stable disease	1.28226	0.113109
HD1509	Vincristine	0.1	3 Non-Responder	0.0850175	0.0840324	3 Stable disease	0.92325	0.075305
CRC2	Vincristine	1	2 Weak responder	0.38967	0.0374223	2 Partial remission	0.615845	0.0273876
HD1883_PDX	Benzethonium chloride	1000	1 Strong Responder	0.955616	0.00445858	3 Stable disease	0.808925	0.0532167
CRC1_PDX	Control AQUA	1	3 Non-Responder	0.0163257	0.117299	4 Progressive disease	17.928	1.64864
CRC1_PDX	Afatinib	1	2 Weak responder	0.264113	0.0710694	4 Progressive disease	11.9848	0.950592
HD1883_PDX	Staurosporine	0.0001	NA	0.107074	0.127762	4 Progressive disease	16.2741	1.97376
HD1883_PDX	Staurosporine	0.001	3 Non-Responder	-0.0637918	0.247023	4 Progressive disease	19.3882	4.25473
HD1883_PDX	Staurosporine	0.01	1 Strong Responder	0.834918	0.0584217	NA	3.00871	1.03998
HD1883_PDX	Staurosporine	0.1	1 Strong Responder	0.95533	0.0143951	3 Stable disease	0.814144	0.254975
CRC1_PDX	Staurosporine	1	1 Strong Responder	0.965067	0.0084976	2 Partial remission	0.636669	0.147138
HD1883_PDX	Carboplatin	0.001	2 Weak responder	0.252574	0.067356	4 Progressive disease	13.6223	0.661476
HD1883_PDX	Carboplatin	0.01	3 Non-Responder	-0.39773	0.191036	4 Progressive disease	25.4744	2.89525
HD1883_PDX	Carboplatin	0.1	2 Weak responder	0.288525	0.0747606	4 Progressive disease	12.967	0.942076
CRC1_PDX	Carboplatin	1	1 Strong Responder	0.696284	0.0923395	4 Progressive disease	5.5354	1.62963
HD1883_PDX	Carboplatin, Etoposide	0.001, 0.001	3 Non-Responder	0.0552301	0.104659	4 Progressive disease	17.219	1.38913
HD1883_PDX	Carboplatin, Etoposide	0.01, 0.01	2 Weak responder	0.163379	0.0770539	4 Progressive disease	15.2479	0.795154
HD1883_PDX	Carboplatin, Etoposide	0.1, 0.1	1 Strong Responder	0.880538	0.0281557	4 Progressive disease	2.17727	0.485805
HD1883_PDX	Carboplatin, Etoposide	1, 1	1 Strong Responder	0.871504	0.0317417	4 Progressive disease	2.34192	0.550514
HD1883_PDX	Cisplatin	0.001	3 Non-Responder	0.0159858	0.111348	4 Progressive disease	17.9342	1.50489
HD1883_PDX	Cisplatin	0.01	3 Non-Responder	0.0566079	0.185008	4 Progressive disease	17.1939	3.10898
HD1883_PDX	Cisplatin	0.1	2 Weak responder	0.261458	0.0773114	4 Progressive disease	13.4603	0.970166
CRC1_PDX	Cisplatin	1	3 Non-Responder	-0.0279442	0.200709	4 Progressive disease	18.7349	3.37022
HD1883_PDX	Cisplatin, Doxorubicin	0.001, 0.001	NA	0.186707	0.0956532	4 Progressive disease	14.8227	1.33153
HD1883_PDX	Cisplatin, Doxorubicin	0.01, 0.01	NA	0.127179	0.076527	4 Progressive disease	15.9077	0.697796
HD1883_PDX	Cisplatin, Doxorubicin	0.1, 0.1	NA	0.146588	0.126315	4 Progressive disease	15.5539	1.97629
HD1883_PDX	Cisplatin, Doxorubicin	1, 1	2 Weak responder	0.252176	0.0905017	4 Progressive disease	13.6295	1.28455
HD1883_PDX	Dabrafenib, Trametinib	0.1, 0.1	2 Weak responder	0.213362	0.082323	4 Progressive disease	14.3369	1.03273
HD1883_PDX	Dabrafenib, Trametinib	1, 1	NA	0.133542	0.135621	4 Progressive disease	15.7917	2.16157
HD1883_PDX	Dactinomycin	0.001	NA	0.101098	0.107094	4 Progressive disease	16.383	1.50427
HD1883_PDX	Dactinomycin	0.01	2 Weak responder	0.30219	0.0803489	4 Progressive disease	12.718	1.10104
HD1883_PDX	Dactinomycin	0.1	2 Weak responder	0.328114	0.0840064	4 Progressive disease	12.2455	1.21653
CRC1_PDX	Dactinomycin	1	1 Strong Responder	0.914353	0.0181408	3 Stable disease	1.56097	0.308659
HD1883_PDX	Decitabine	0.001	3 Non-Responder	-0.0387043	0.176331	4 Progressive disease	18.931	2.87449
HD1883_PDX	Decitabine	0.01	3 Non-Responder	-0.0948423	0.135033	4 Progressive disease	19.9541	1.9396
HD1883_PDX	Decitabine	0.1	2 Weak responder	0.224911	0.0705227	4 Progressive disease	14.1264	0.708487
CRC1_PDX	Decitabine	1	3 Non-Responder	-0.129694	0.151617	4 Progressive disease	20.5893	2.27875
HD1883_PDX	Doxorubicin	0.001	3 Non-Responder	0.0698903	0.0873662	4 Progressive disease	16.9518	0.937702
HD1883_PDX	Doxorubicin	0.01	NA	0.114383	0.0832294	4 Progressive disease	16.1409	0.89416
HD1883_PDX	Doxorubicin	0.1	NA	0.101189	0.0848362	4 Progressive disease	16.3813	0.918776
CRC1_PDX	Doxorubicin	1	2 Weak responder	0.333073	0.081497	4 Progressive disease	12.1551	1.16392
HD1883_PDX	Etoposide	0.001	3 Non-Responder	0.0515367	0.11962	4 Progressive disease	17.2863	1.74093
HD1883_PDX	Etoposide	0.01	NA	0.151819	0.0767154	4 Progressive disease	15.4586	0.760061
HD1883_PDX	Etoposide	0.1	1 Strong Responder	0.92066	0.0163243	3 Stable disease	1.44602	0.276526
CRC1_PDX	Etoposide	1	1 Strong Responder	0.909512	0.0198931	3 Stable disease	1.6492	0.34026
HD1883_PDX	Everolimus, Trametinib	0.1, 0.1	NA	0.110605	0.09627	4 Progressive disease	16.2097	1.25069
HD1883_PDX	Everolimus, Trametinib	1, 1	3 Non-Responder	-0.0259785	0.12979	4 Progressive disease	18.699	1.8922
HD1883_PDX	Gemcitabine	0.001	2 Weak responder	0.233039	0.0670552	4 Progressive disease	13.9783	0.606206
HD1883_PDX	Gemcitabine	0.01	3 Non-Responder	0.0363407	0.213835	4 Progressive disease	17.5632	3.6621
HD1883_PDX	Gemcitabine	0.1	3 Non-Responder	-0.0686848	0.162336	4 Progressive disease	19.4774	2.56268
CRC1_PDX	Alpelisib	1	2 Weak responder	0.387614	0.045697	4 Progressive disease	9.97343	0.501895
HD1883_PDX	Lenvatinib	0.1	3 Non-Responder	-0.0796839	0.153704	4 Progressive disease	19.6779	2.36978
CRC1_PDX	Lenvatinib	1	2 Weak responder	0.223085	0.0992411	4 Progressive disease	14.1597	1.45464
HD1883_PDX	Olaparib, SN-38	1, 0.001	1 Strong Responder	0.847529	0.0307505	4 Progressive disease	2.77886	0.519225
HD1883_PDX	Olaparib, SN-38	1, 0.01	1 Strong Responder	0.834726	0.0355482	4 Progressive disease	3.01222	0.606188
HD1883_PDX	Olaparib, SN-38	1, 0.1	1 Strong Responder	0.868487	0.0268143	4 Progressive disease	2.3969	0.453567
HD1883_PDX	Olaparib, SN-38	1, 1	1 Strong Responder	0.911211	0.0176906	3 Stable disease	1.61823	0.2981
HD1883_PDX	Paclitaxel	0.001	1 Strong Responder	0.759851	0.0455216	4 Progressive disease	4.37685	0.760214
HD1883_PDX	Paclitaxel	0.01	1 Strong Responder	0.914526	0.0123012	3 Stable disease	1.55781	0.190469
HD1883_PDX	Paclitaxel	0.1	1 Strong Responder	0.923982	0.014865	3 Stable disease	1.38546	0.249674
CRC1_PDX	Ceritinib	1	2 Weak responder	0.246769	0.0587044	4 Progressive disease	12.2673	0.676174
HD1883_PDX	Pimasertib, Tovorafenib	0.1, 0.1	NA	0.105533	0.0851392	4 Progressive disease	16.3022	0.936041
HD1883_PDX	Pimasertib, Tovorafenib	1, 1	1 Strong Responder	0.871036	0.02475	4 Progressive disease	2.35044	0.414289
HD1883_PDX	SN-38	0.001	NA	0.188884	0.105023	4 Progressive disease	14.7831	1.55059
HD1883_PDX	SN-38	0.01	3 Non-Responder	-0.0464019	0.0964109	4 Progressive disease	19.0713	0.995691
HD1883_PDX	SN-38	0.1	1 Strong Responder	0.875709	0.0309644	4 Progressive disease	2.26528	0.537504
CRC1_PDX	Cobimetinib	1	1 Strong Responder	0.552898	0.0355329	4 Progressive disease	7.28158	0.417037
HD1883_PDX	Talazoparib	0.1	2 Weak responder	0.247937	0.123855	4 Progressive disease	13.7068	2.00319
CRC1_PDX	Talazoparib	1	NA	0.169175	0.123092	4 Progressive disease	15.1423	1.92652
HD1883_PDX	Temozolomide	0.001	NA	0.134771	0.106532	4 Progressive disease	15.7693	1.52863
HD1883_PDX	Temozolomide	0.01	3 Non-Responder	0.020731	0.0912876	4 Progressive disease	17.8477	0.965557
HD1883_PDX	Temozolomide	0.1	2 Weak responder	0.360004	0.0659238	4 Progressive disease	11.6643	0.812084
CRC1_PDX	Temozolomide	1	NA	0.221016	0.117749	4 Progressive disease	14.1974	1.85575
HD1883_PDX	Temozolomide, Olaparib	0.001, 1	1 Strong Responder	0.812288	0.0528836	4 Progressive disease	3.42116	0.928182
HD1883_PDX	Temozolomide, Olaparib	0.01, 1	1 Strong Responder	0.818262	0.0323811	4 Progressive disease	3.31227	0.533915
HD1883_PDX	Temozolomide, Olaparib	0.1, 1	1 Strong Responder	0.82118	0.0391345	4 Progressive disease	3.2591	0.668961
HD1883_PDX	Temozolomide, Olaparib	1, 1	1 Strong Responder	0.796062	0.0648573	4 Progressive disease	3.71689	1.14789
HD1883_PDX	Trabectedin	0.001	3 Non-Responder	-0.157847	0.219335	4 Progressive disease	21.1024	3.66246
HD1883_PDX	Trabectedin	0.01	3 Non-Responder	-0.00486052	0.119706	4 Progressive disease	18.3142	1.68132
HD1883_PDX	Trabectedin	0.1	3 Non-Responder	-0.22566	0.170073	4 Progressive disease	22.3384	2.59464
CRC1_PDX	Control DMSO	1	3 Non-Responder	0	0.107361	4 Progressive disease	18.2256	1.38361
HD1883_PDX	Trabectedin, Olaparib	0.001, 1	1 Strong Responder	0.806635	0.0460894	4 Progressive disease	3.52418	0.796261
HD1883_PDX	Trabectedin, Olaparib	0.01, 1	1 Strong Responder	0.819094	0.0415357	4 Progressive disease	3.29712	0.714433
HD1883_PDX	Trabectedin, Olaparib	0.1, 1	1 Strong Responder	0.791124	0.0494644	4 Progressive disease	3.80689	0.853939
HD1883_PDX	Trabectedin, Olaparib	1, 1	1 Strong Responder	0.850183	0.0352785	4 Progressive disease	2.7305	0.608641
HD1883_PDX	Vincristine	0.001	2 Weak responder	0.268314	0.0698004	4 Progressive disease	13.3354	0.770377
HD1883_PDX	Vincristine	0.01	3 Non-Responder	0.0779756	0.0913563	4 Progressive disease	16.8044	1.06997
HD1883_PDX	Vincristine	0.1	2 Weak responder	0.213337	0.0758972	4 Progressive disease	14.3374	0.853666
CRC1_PDX	Vincristine	1	3 Non-Responder	-0.0224073	0.0967462	4 Progressive disease	18.634	1.05259
HD1883_PDX	Benzethonium chloride	1000	1 Strong Responder	0.958492	0.00277192	2 Partial remission	0.676011	0.0255069
CRC1_PDX	Control AQUA	1	NA	0.129456	0.0673593	4 Progressive disease	14.1778	0.770203
CRC1_PDX	Control DMSO	1	3 Non-Responder	0	0.0779219	4 Progressive disease	16.2862	0.897355
HD1883_PDX	Staurosporine	0.0001	3 Non-Responder	0.0510873	0.109775	4 Progressive disease	15.4542	1.57201
HD1883_PDX	Staurosporine	0.001	NA	0.11941	0.102602	4 Progressive disease	14.3414	1.47234
HD1883_PDX	Staurosporine	0.01	1 Strong Responder	0.775011	0.0461843	4 Progressive disease	3.66422	0.724563
HD1883_PDX	Staurosporine	0.1	1 Strong Responder	0.958748	0.00884801	3 Stable disease	0.671832	0.139265
CRC1_PDX	Staurosporine	1	1 Strong Responder	0.964385	0.00780811	2 Partial remission	0.580027	0.123083
HD1883_PDX	Afatinib	0.1	3 Non-Responder	0.0947941	0.103774	4 Progressive disease	14.7424	1.48208
CRC1_PDX	Copanlisib	1	2 Weak responder	0.352643	0.0503479	4 Progressive disease	10.543	0.578709
HD1883_PDX	Alpelisib	0.1	NA	0.152022	0.081946	4 Progressive disease	13.8103	1.0964
CRC1_PDX	Crizotinib	1	2 Weak responder	0.280614	0.0604215	4 Progressive disease	11.716	0.742697
HD1883_PDX	Cabozantinib	0.1	3 Non-Responder	-0.145147	0.134034	4 Progressive disease	18.6501	1.92591
CRC1_PDX	Cabozantinib	1	2 Weak responder	0.448139	0.0374785	4 Progressive disease	8.98771	0.356832
HD1883_PDX	Ceritinib	0.1	NA	0.142325	0.0883677	4 Progressive disease	13.9683	1.21609
CRC1_PDX	Dasatinib	1	3 Non-Responder	-0.22281	0.0973678	4 Progressive disease	19.9149	1.14479
HD1883_PDX	Cobimetinib	0.1	2 Weak responder	0.208945	0.0601842	4 Progressive disease	12.8833	0.675899
CRC1_PDX	Dinaciclib	1	1 Strong Responder	0.914022	0.0159174	2 Partial remission	1.40025	0.247487
HD1883_PDX	Copanlisib	0.1	2 Weak responder	0.288628	0.0494422	4 Progressive disease	11.5855	0.490808
CRC1_PDX	Eprenetapopt	1	1 Strong Responder	0.971167	0.00958203	1 Strong remission	0.469578	0.153895
HD1883_PDX	Crizotinib	0.1	2 Weak responder	0.193767	0.0666335	4 Progressive disease	13.1305	0.808858
CRC1_PDX	Gemcitabine	1	3 Non-Responder	0.0244888	0.224256	4 Progressive disease	17.7792	3.85791
HD1883_PDX	Dabrafenib	0.1	2 Weak responder	0.351161	0.049705	4 Progressive disease	10.5671	0.562403
CRC1_PDX	Dabrafenib	1	2 Weak responder	0.402911	0.0605682	4 Progressive disease	9.72431	0.828222
HD1883_PDX	Dasatinib	0.1	NA	0.105904	0.0694094	4 Progressive disease	14.5614	0.796315
CRC1_PDX	Ipatasertib	1	2 Weak responder	0.375517	0.0543782	4 Progressive disease	10.1705	0.685772
HD1883_PDX	Dinaciclib	0.1	1 Strong Responder	0.905712	0.0159096	3 Stable disease	1.53559	0.244904
CRC1_PDX	Olaparib	1	1 Strong Responder	0.71824	0.0384437	4 Progressive disease	4.5888	0.572778
HD1883_PDX	Eprenetapopt	0.1	NA	0.148286	0.0811795	4 Progressive disease	13.8712	1.07881
CRC1_PDX	Paclitaxel	1	1 Strong Responder	0.920513	0.0125439	2 Partial remission	1.4487	0.200429
HD1883_PDX	Erdafitinib	0.1	NA	0.112123	0.0839662	4 Progressive disease	14.4601	1.11141
CRC1_PDX	Erdafitinib	1	2 Weak responder	0.345507	0.0483835	4 Progressive disease	10.6592	0.52534
HD1883_PDX	Erlotinib	0.1	3 Non-Responder	-0.0964492	0.0818921	4 Progressive disease	17.857	0.900397
CRC1_PDX	Erlotinib	1	NA	0.165591	0.0846546	4 Progressive disease	13.5893	1.15766
HD1883_PDX	Everolimus	0.1	3 Non-Responder	-0.0534683	0.0937222	4 Progressive disease	17.157	1.1984
CRC1_PDX	Everolimus	1	3 Non-Responder	0.00613584	0.126007	4 Progressive disease	16.1863	1.84824
HD1883_PDX	Imatinib	0.1	3 Non-Responder	-0.0216205	0.167723	4 Progressive disease	16.6383	2.57314
CRC1_PDX	Imatinib	1	2 Weak responder	0.299686	0.0836328	4 Progressive disease	11.4054	1.20842
HD1883_PDX	Ipatasertib	0.1	2 Weak responder	0.162132	0.0750884	4 Progressive disease	13.6457	0.964465
CRC1_PDX	Panobinostat	1	3 Non-Responder	-0.152289	0.10658	4 Progressive disease	18.7664	1.3942
CRC1_PDX	Ivosidenib	0.1	3 Non-Responder	0.0936838	0.0715081	4 Progressive disease	14.7604	0.833573
CRC1_PDX	Ivosidenib	1	2 Weak responder	0.325741	0.0587886	4 Progressive disease	10.9811	0.742031
HD1883_PDX	Larotrectinib	0.1	2 Weak responder	0.156175	0.0593408	4 Progressive disease	13.7427	0.600525
CRC1_PDX	Larotrectinib	1	2 Weak responder	0.269111	0.0588736	4 Progressive disease	11.9034	0.699419
HD1883_PDX	Olaparib	0.1	NA	0.162305	0.119264	4 Progressive disease	13.6429	1.79101
CRC1_PDX	Pazopanib	1	1 Strong Responder	0.542133	0.0334327	4 Progressive disease	7.45691	0.357291
HD1883_PDX	Palbociclib	0.1	3 Non-Responder	-0.258384	0.169969	4 Progressive disease	20.4943	2.52734
CRC1_PDX	Palbociclib	1	3 Non-Responder	-0.0159972	0.0999718	4 Progressive disease	16.5467	1.34896
HD1883_PDX	Panobinostat	0.1	2 Weak responder	0.258235	0.0519103	4 Progressive disease	12.0805	0.521227
CRC1_PDX	Ponatinib	1	3 Non-Responder	0.0582813	0.0934445	4 Progressive disease	15.337	1.26567
HD1883_PDX	Pazopanib	0.1	1 Strong Responder	0.764744	0.0284993	4 Progressive disease	3.83143	0.413356
CRC1_PDX	Regorafenib	1	1 Strong Responder	0.729142	0.0288563	4 Progressive disease	4.41124	0.402227
HD1883_PDX	Pimasertib	0.1	NA	0.104192	0.0696661	4 Progressive disease	14.5893	0.800699
CRC1_PDX	Pimasertib	1	1 Strong Responder	0.545415	0.0369434	4 Progressive disease	7.40345	0.442268
HD1883_PDX	Ponatinib	0.1	2 Weak responder	0.221242	0.0627584	4 Progressive disease	12.683	0.745873
CRC1_PDX	Selinexor	1	1 Strong Responder	0.721585	0.0354272	4 Progressive disease	4.53432	0.520077
HD1883_PDX	Regorafenib	0.1	3 Non-Responder	0.0914712	0.0660151	4 Progressive disease	14.7965	0.700888
CRC1_PDX	SN-38	1	1 Strong Responder	0.94	0.01	2 Partial remission	1.02	0.15
HD1883_PDX	Ruxolitinib	0.1	2 Weak responder	0.240532	0.0581676	4 Progressive disease	12.3688	0.658007
CRC1_PDX	Ruxolitinib	1	2 Weak responder	0.289367	0.0587222	4 Progressive disease	11.5735	0.712725
HD1883_PDX	Selinexor	0.1	2 Weak responder	0.21611	0.102218	4 Progressive disease	12.7666	1.50883
CRC1_PDX	Sorafenib	1	1 Strong Responder	0.96	0.01	1 Strong remission	0.58	0.18
HD1883_PDX	Selitrectinib	0.1	2 Weak responder	0.303842	0.0550593	4 Progressive disease	11.3378	0.643296
CRC1_PDX	Selitrectinib	1	2 Weak responder	0.27434	0.0679742	4 Progressive disease	11.8182	0.895271
HD1883_PDX	Selpercatinib	0.1	NA	0.117135	0.0834573	4 Progressive disease	14.3785	1.10444
CRC1_PDX	Selpercatinib	1	2 Weak responder	0.316286	0.0621739	4 Progressive disease	11.1351	0.805534
HD1883_PDX	Sonidegib	0.1	3 Non-Responder	-0.143961	0.159179	4 Progressive disease	18.6308	2.38051
CRC1_PDX	Sonidegib	1	3 Non-Responder	-0.331697	0.203399	4 Progressive disease	21.6883	3.08954
HD1883_PDX	Sorafenib	0.1	2 Weak responder	0.157375	0.073594	4 Progressive disease	13.7232	0.929957
CRC1_PDX	Sunitinib	1	2 Weak responder	0.171398	0.0638189	4 Progressive disease	13.4948	0.726235
HD1883_PDX	Sunitinib	0.1	2 Weak responder	0.243917	0.0527425	4 Progressive disease	12.3137	0.52679
CRC1_PDX	Trabectedin	1	1 Strong Responder	0.83	0.04	4 Progressive disease	5.48215	1.6104
HD1883_PDX	Tazemetostat	0.1	2 Weak responder	0.299371	0.0437775	4 Progressive disease	11.4106	0.336219
CRC1_PDX	Tazemetostat	1	2 Weak responder	0.237825	0.0520557	4 Progressive disease	12.4129	0.500969
HD1883_PDX	Tovorafenib	0.1	3 Non-Responder	0.00786922	0.0708377	4 Progressive disease	16.158	0.733722
CRC1_PDX	Tovorafenib	1	2 Weak responder	0.138631	0.0617965	4 Progressive disease	14.0284	0.644549
HD1883_PDX	Trametinib	0.1	NA	0.111795	0.0602093	4 Progressive disease	14.4655	0.571203
CRC1_PDX	Trametinib	1	3 Non-Responder	0.0277666	0.082257	4 Progressive disease	15.834	1.01662
HD1883_PDX	Venetoclax	0.1	3 Non-Responder	-0.0917063	0.0992584	4 Progressive disease	17.7797	1.28588
CRC1_PDX	Venetoclax	1	2 Weak responder	0.176935	0.0671374	4 Progressive disease	13.4046	0.806254
HD1883_PDX	Vismodegib	0.1	2 Weak responder	0.219479	0.0513002	4 Progressive disease	12.7117	0.455488
CRC1_PDX	Vismodegib	1	2 Weak responder	0.476828	0.0436721	4 Progressive disease	8.52048	0.534299
HD1883_PDX	Volasertib	0.1	1 Strong Responder	0.829001	0.0186319	4 Progressive disease	2.78492	0.261785
CRC1_PDX	Volasertib	1	1 Strong Responder	0.85	0.0342327	2 Partial remission	2.43	0.42
HD1883_PDX	Vorinostat	0.1	3 Non-Responder	-0.0529901	0.0822972	4 Progressive disease	17.1492	0.950567
CRC1_PDX	Vorinostat	1	3 Non-Responder	0.0451969	0.0632845	4 Progressive disease	15.5501	0.572857
HD1509_PDX	Benzethonium chloride	1000	1 Strong Responder	0.888069	0.0580887	3 Stable disease	0.768262	0.0959604
CRC2_PDX	Control AQUA	1	NA	-2.24209	3.97803	NA	22.2527	24.8971
CRC2_PDX	Control DMSO	1	3 Non-Responder	0	0.712355	NA	6.86369	3.45732
HD1509_PDX	Staurosporine	0.0001	1 Strong Responder	0.718625	0.161277	4 Progressive disease	1.93127	0.528209
HD1509_PDX	Staurosporine	0.001	NA	0.372263	0.524055	NA	4.30859	2.86844
HD1509_PDX	Staurosporine	0.01	1 Strong Responder	0.741942	0.157075	NA	1.77123	0.605254
HD1509_PDX	Staurosporine	0.1	1 Strong Responder	0.899492	0.0533867	3 Stable disease	0.689859	0.116282
CRC2_PDX	Staurosporine	1	1 Strong Responder	0.904233	0.0494597	3 Stable disease	0.657314	0.0749606
HD1509_PDX	Carboplatin	0.001	NA	0.295589	0.518098	NA	4.83486	2.59124
HD1509_PDX	Carboplatin	0.01	NA	0.145274	0.67382	NA	5.86657	3.5577
HD1509_PDX	Carboplatin	0.1	2 Weak responder	0.556621	0.23678	4 Progressive disease	3.04321	0.539858
CRC2_PDX	Carboplatin	1	1 Strong Responder	0.751184	0.169755	NA	1.70779	0.785847
HD1509_PDX	Carboplatin, Etoposide	0.001, 0.001	NA	0.359518	0.333805	4 Progressive disease	4.39607	0.588176
HD1509_PDX	Carboplatin, Etoposide	0.01, 0.01	NA	0.140843	0.599091	NA	5.89698	2.84345
HD1509_PDX	Carboplatin, Etoposide	0.1, 0.1	1 Strong Responder	0.875538	0.0745444	3 Stable disease	0.854271	0.276806
HD1509_PDX	Carboplatin, Etoposide	1, 1	1 Strong Responder	0.746408	0.162554	NA	1.74058	0.690029
HD1509_PDX	Cisplatin	0.001	3 Non-Responder	-0.0156603	0.922153	NA	6.97117	5.26598
HD1509_PDX	Cisplatin	0.01	NA	0.429322	0.355794	NA	3.91696	1.43905
HD1509_PDX	Cisplatin	0.1	3 Non-Responder	0.0842135	0.651478	NA	6.28567	3.15754
CRC2_PDX	Cisplatin	1	NA	0.297587	0.703677	NA	4.82115	4.17489
HD1509_PDX	Cisplatin, Doxorubicin	0.001, 0.001	NA	-0.189477	0.764487	NA	8.1642	3.25902
HD1509_PDX	Cisplatin, Doxorubicin	0.01, 0.01	NA	0.26636	0.533261	NA	5.03548	2.63877
HD1509_PDX	Cisplatin, Doxorubicin	0.1, 0.1	2 Weak responder	0.630576	0.258978	NA	2.53561	1.23628
HD1509_PDX	Cisplatin, Doxorubicin	1, 1	2 Weak responder	0.656641	0.226271	NA	2.35671	1.00138
HD1509_PDX	Dabrafenib, Trametinib	0.1, 0.1	2 Weak responder	0.667836	0.236783	NA	2.27987	1.14999
HD1509_PDX	Dabrafenib, Trametinib	1, 1	1 Strong Responder	0.862606	0.0782064	3 Stable disease	0.943028	0.249998
HD1509_PDX	Dactinomycin	0.001	NA	-0.330046	1.02735	NA	9.12902	5.34577
HD1509_PDX	Dactinomycin	0.01	NA	0.306878	0.368788	4 Progressive disease	4.75737	0.81533
HD1509_PDX	Dactinomycin	0.1	1 Strong Responder	0.717444	0.151952	4 Progressive disease	1.93938	0.365291
CRC2_PDX	Dactinomycin	1	1 Strong Responder	0.815953	0.118452	NA	1.26324	0.506076
HD1509_PDX	Decitabine	0.001	NA	0.498524	0.325397	NA	3.44197	1.40793
HD1509_PDX	Decitabine	0.01	NA	-0.370356	1.27865	NA	9.4057	7.38758
HD1509_PDX	Decitabine	0.1	3 Non-Responder	0.02889	0.874434	NA	6.66539	4.97491
CRC2_PDX	Decitabine	1	NA	0.431707	0.335759	4 Progressive disease	3.90059	1.20441
HD1509_PDX	Doxorubicin	0.001	NA	0.17594	0.610538	NA	5.65609	3.07305
HD1509_PDX	Doxorubicin	0.01	NA	-0.274378	0.922622	NA	8.74693	4.54857
HD1509_PDX	Doxorubicin	0.1	3 Non-Responder	0.0655674	0.752329	NA	6.41365	4.02832
CRC2_PDX	Doxorubicin	1	NA	0.53374	0.335127	NA	3.20027	1.64085
HD1509_PDX	Etoposide	0.001	NA	0.142042	0.536111	NA	5.88876	2.17753
HD1509_PDX	Etoposide	0.01	NA	0.359102	0.402227	NA	4.39892	1.64685
HD1509_PDX	Etoposide	0.1	1 Strong Responder	0.710266	0.174358	4 Progressive disease	1.98865	0.654813
CRC2_PDX	Etoposide	1	1 Strong Responder	0.832339	0.0917223	4 Progressive disease	1.15077	0.245636
HD1509_PDX	Everolimus, Trametinib	0.1, 0.1	NA	0.433253	0.321204	4 Progressive disease	3.88997	1.0105
HD1509_PDX	Everolimus, Trametinib	1, 1	1 Strong Responder	0.762383	0.12538	4 Progressive disease	1.63093	0.256293
HD1509_PDX	Gemcitabine	0.001	NA	0.353467	0.37896	4 Progressive disease	4.4376	1.33007
HD1509_PDX	Gemcitabine	0.01	NA	0.164092	0.613145	NA	5.73741	3.05922
HD1509_PDX	Gemcitabine	0.1	NA	0.239352	0.592493	NA	5.22085	3.10194
CRC2_PDX	Gemcitabine	1	NA	0.385675	0.394945	NA	4.21654	1.68443
HD1509_PDX	Lenvatinib	0.1	NA	0.345285	0.421416	NA	4.49376	1.80074
CRC2_PDX	Lenvatinib	1	NA	-0.280074	1.06406	NA	8.78603	5.80973
HD1509_PDX	Olaparib, SN-38	1, 0.001	1 Strong Responder	0.784229	0.117371	4 Progressive disease	1.48098	0.304129
HD1509_PDX	Olaparib, SN-38	1, 0.01	1 Strong Responder	0.774134	0.129895	4 Progressive disease	1.55027	0.430221
HD1509_PDX	Olaparib, SN-38	1, 0.1	1 Strong Responder	0.688414	0.176329	4 Progressive disease	2.13863	0.551607
HD1509_PDX	Olaparib, SN-38	1, 1	2 Weak responder	0.572075	0.23955	4 Progressive disease	2.93714	0.717324
HD1509_PDX	Paclitaxel	0.001	2 Weak responder	0.663886	0.206027	NA	2.30698	0.805809
HD1509_PDX	Paclitaxel	0.01	1 Strong Responder	0.79295	0.115461	4 Progressive disease	1.42113	0.340027
HD1509_PDX	Paclitaxel	0.1	1 Strong Responder	0.730534	0.167796	NA	1.84953	0.677112
CRC2_PDX	Paclitaxel	1	1 Strong Responder	0.779007	0.131364	4 Progressive disease	1.51683	0.478743
HD1509_PDX	Pimasertib, Tovorafenib	0.1, 0.1	1 Strong Responder	0.731166	0.15718	4 Progressive disease	1.84519	0.547738
HD1509_PDX	Pimasertib, Tovorafenib	1, 1	1 Strong Responder	0.901317	0.0516541	3 Stable disease	0.677329	0.0964058
HD1509_PDX	SN-38	0.001	NA	0.196408	0.457234	4 Progressive disease	5.5156	1.45952
HD1509_PDX	SN-38	0.01	NA	0.136266	0.804336	NA	5.9284	4.64336
HD1509_PDX	SN-38	0.1	1 Strong Responder	0.779917	0.117412	4 Progressive disease	1.51058	0.265464
CRC2_PDX	SN-38	1	2 Weak responder	0.650828	0.206737	4 Progressive disease	2.39661	0.745772
HD1509_PDX	Talazoparib	0.1	NA	0.432364	0.338933	4 Progressive disease	3.89608	1.24917
CRC2_PDX	Talazoparib	1	NA	0.261837	0.442823	4 Progressive disease	5.06652	1.65073
HD1509_PDX	Temozolomide	0.001	NA	0.241854	0.459619	NA	5.20367	1.75544
HD1509_PDX	Temozolomide	0.01	NA	0.145238	0.577778	NA	5.86682	2.64453
HD1509_PDX	Temozolomide	0.1	3 Non-Responder	-0.0175517	0.621416	NA	6.98416	2.41157
CRC2_PDX	Temozolomide	1	NA	-0.431731	1.06362	NA	9.82695	5.36593
HD1509_PDX	Temozolomide, Olaparib	0.001, 1	1 Strong Responder	0.776645	0.122317	4 Progressive disease	1.53304	0.329447
HD1509_PDX	Temozolomide, Olaparib	0.01, 1	2 Weak responder	0.63378	0.200373	4 Progressive disease	2.51362	0.536964
HD1509_PDX	Temozolomide, Olaparib	0.1, 1	1 Strong Responder	0.774103	0.127902	4 Progressive disease	1.55049	0.40089
HD1509_PDX	Temozolomide, Olaparib	1, 1	1 Strong Responder	0.812379	0.102958	4 Progressive disease	1.28777	0.280391
HD1509_PDX	Trabectedin	0.001	NA	0.269845	0.473796	NA	5.01155	2.05011
HD1509_PDX	Trabectedin	0.01	NA	0.316979	0.42347	NA	4.68804	1.69464
HD1509_PDX	Trabectedin	0.1	NA	0.36544	0.35848	4 Progressive disease	4.35542	1.11398
CRC2_PDX	Trabectedin	1	1 Strong Responder	0.735797	0.14354	4 Progressive disease	1.81341	0.369164
HD1509_PDX	Trabectedin, Olaparib	0.001, 1	1 Strong Responder	0.711715	0.179454	NA	1.9787	0.723689
HD1509_PDX	Trabectedin, Olaparib	0.01, 1	1 Strong Responder	0.685913	0.180913	4 Progressive disease	2.15579	0.602264
HD1509_PDX	Trabectedin, Olaparib	0.1, 1	1 Strong Responder	0.852175	0.0792571	3 Stable disease	1.01462	0.186363
HD1509_PDX	Trabectedin, Olaparib	1, 1	1 Strong Responder	0.82524	0.0908367	4 Progressive disease	1.1995	0.153821
HD1509_PDX	Vincristine	0.001	NA	-0.362637	1.12395	NA	9.35271	6.10891
HD1509_PDX	Vincristine	0.01	NA	-1.27921	1.74131	NA	15.6437	8.98626
HD1509_PDX	Vincristine	0.1	NA	-0.143595	0.762282	NA	7.84928	3.42669
CRC2_PDX	Vincristine	1	1 Strong Responder	0.786111	0.126884	4 Progressive disease	1.46807	0.460019
HD1509_PDX	Benzethonium chloride	1000	1 Strong Responder	0.842923	0.0387548	3 Stable disease	0.496496	0.0456518
CRC2_PDX	Control AQUA	1	3 Non-Responder	-0.0323348	0.444236	NA	3.26305	1.18892
CRC2_PDX	Control DMSO	1	3 Non-Responder	0	0.323787	4 Progressive disease	3.16085	0.723682
HD1509_PDX	Staurosporine	0.0001	NA	-0.902641	1.21383	NA	6.01396	3.58114
HD1509_PDX	Staurosporine	0.001	1 Strong Responder	0.705254	0.112202	3 Stable disease	0.931648	0.283339
HD1509_PDX	Staurosporine	0.01	1 Strong Responder	0.722724	0.0850193	3 Stable disease	0.876426	0.178755
HD1509_PDX	Staurosporine	0.1	1 Strong Responder	0.873548	0.0423908	3 Stable disease	0.399697	0.0978735
CRC2_PDX	Staurosporine	1	1 Strong Responder	0.860172	0.0458345	3 Stable disease	0.441976	0.103679
HD1509_PDX	Afatinib	0.1	NA	0.368136	0.188586	4 Progressive disease	1.99723	0.382403
CRC2_PDX	Afatinib	1	3 Non-Responder	-1.15703	1.03088	NA	6.81805	2.86022
HD1509_PDX	Alpelisib	0.1	NA	-0.2152	0.463619	4 Progressive disease	3.84106	1.17222
CRC2_PDX	Alpelisib	1	2 Weak responder	0.469625	0.132076	4 Progressive disease	1.67644	0.164204
HD1509_PDX	Cabozantinib	0.1	NA	-0.610289	1.04719	NA	5.08988	3.09809
CRC2_PDX	Cabozantinib	1	NA	0.284712	0.291928	NA	2.26092	0.763868
HD1509_PDX	Ceritinib	0.1	NA	-0.474413	0.729226	NA	4.6604	2.04313
CRC2_PDX	Ceritinib	1	1 Strong Responder	0.673082	0.10199	3 Stable disease	1.03334	0.218984
HD1509_PDX	Cobimetinib	0.1	NA	0.145503	0.590435	NA	2.70094	1.76085
CRC2_PDX	Cobimetinib	1	1 Strong Responder	0.706013	0.100428	3 Stable disease	0.929247	0.235589
HD1509_PDX	Copanlisib	0.1	NA	0.326599	0.303595	NA	2.12852	0.826666
CRC2_PDX	Copanlisib	1	2 Weak responder	0.525977	0.149877	4 Progressive disease	1.49832	0.326725
HD1509_PDX	Crizotinib	0.1	NA	0.426225	0.337729	NA	1.81362	0.983443
CRC2_PDX	Crizotinib	1	2 Weak responder	0.572682	0.109312	4 Progressive disease	1.35069	0.154115
HD1509_PDX	Dabrafenib	0.1	NA	0.176932	0.319193	4 Progressive disease	2.60159	0.814332
CRC2_PDX	Dabrafenib	1	NA	0.336529	0.250605	4 Progressive disease	2.09713	0.630021
HD1509_PDX	Dasatinib	0.1	NA	-0.19944	0.591155	NA	3.79125	1.6547
CRC2_PDX	Dasatinib	1	NA	-0.436492	0.580143	4 Progressive disease	4.54053	1.5106
HD1509_PDX	Dinaciclib	0.1	1 Strong Responder	0.714705	0.0959744	3 Stable disease	0.901775	0.222262
CRC2_PDX	Dinaciclib	1	1 Strong Responder	0.745191	0.06548	3 Stable disease	0.805413	0.093989
HD1509_PDX	Eprenetapopt	0.1	NA	-0.558346	0.732871	NA	4.9257	2.02345
CRC2_PDX	Eprenetapopt	1	1 Strong Responder	0.789774	0.0570933	3 Stable disease	0.664491	0.0970642
HD1509_PDX	Erdafitinib	0.1	2 Weak responder	0.544597	0.139203	4 Progressive disease	1.43946	0.291523
CRC2_PDX	Erdafitinib	1	1 Strong Responder	0.677628	0.09995	3 Stable disease	1.01897	0.213034
HD1509_PDX	Erlotinib	0.1	NA	0.215815	0.385568	NA	2.47869	1.07853
CRC2_PDX	Erlotinib	1	2 Weak responder	0.474549	0.137983	4 Progressive disease	1.66087	0.213598
HD1509_PDX	Everolimus	0.1	3 Non-Responder	0.0641703	0.232919	4 Progressive disease	2.95802	0.288733
CRC2_PDX	Everolimus	1	NA	-0.175397	0.693633	NA	3.71525	2.02074
HD1509_PDX	Imatinib	0.1	NA	-0.403751	0.514998	4 Progressive disease	4.43704	1.27194
CRC2_PDX	Imatinib	1	NA	0.303078	0.195647	4 Progressive disease	2.20286	0.357859
HD1509_PDX	Ipatasertib	0.1	3 Non-Responder	-0.0785619	0.75899	NA	3.40917	2.26853
CRC2_PDX	Ipatasertib	1	NA	-0.1321	0.517496	NA	3.5784	1.41576
HD1509_PDX	Ivosidenib	0.1	NA	-0.76173	1.07025	NA	5.56856	3.13347
CRC2_PDX	Ivosidenib	1	NA	-0.255385	0.982157	NA	3.96808	2.96854
HD1509_PDX	Larotrectinib	0.1	3 Non-Responder	-0.952886	0.632568	4 Progressive disease	6.17278	1.41438
CRC2_PDX	Larotrectinib	1	NA	-1.29851	2.0234	NA	7.26524	6.17557
HD1509_PDX	Olaparib	0.1	3 Non-Responder	0.0234319	0.363622	4 Progressive disease	3.08678	0.906395
CRC2_PDX	Olaparib	1	1 Strong Responder	0.611761	0.106741	4 Progressive disease	1.22716	0.186797
HD1509_PDX	Palbociclib	0.1	2 Weak responder	0.550954	0.121423	4 Progressive disease	1.41937	0.204206
CRC2_PDX	Palbociclib	1	NA	0.374686	0.389061	NA	1.97652	1.14347
HD1509_PDX	Panobinostat	0.1	3 Non-Responder	-0.912197	1.00416	NA	6.04416	2.85644
CRC2_PDX	Panobinostat	1	1 Strong Responder	0.70217	0.0966528	3 Stable disease	0.941397	0.216514
HD1509_PDX	Pazopanib	0.1	2 Weak responder	0.530106	0.183476	4 Progressive disease	1.48526	0.469779
CRC2_PDX	Pazopanib	1				NA	0.737269	0.438344
HD1509_PDX	Pimasertib	0.1	2 Weak responder	0.529238	0.183471	4 Progressive disease	1.48801	0.469307
CRC2_PDX	Pimasertib	1	1 Strong Responder	0.684579	0.0770819	4 Progressive disease	0.996996	0.085194
HD1509_PDX	Ponatinib	0.1	NA	-0.309723	0.487374	4 Progressive disease	4.13984	1.21442
CRC2_PDX	Ponatinib	1	NA	0.315558	0.310163	NA	2.16342	0.846049
HD1509_PDX	Regorafenib	0.1	NA	0.324961	0.21379	4 Progressive disease	2.1337	0.466907
CRC2_PDX	Regorafenib	1	1 Strong Responder	0.704125	0.104924	3 Stable disease	0.935216	0.253265
HD1509_PDX	Ruxolitinib	0.1	NA	-0.339905	0.509828	4 Progressive disease	4.23524	1.28711
CRC2_PDX	Ruxolitinib	1	NA	-0.870738	1.07523	NA	5.91312	3.11737
HD1509_PDX	Selinexor	0.1	NA	-0.141906	0.765445	NA	3.60939	2.27395
CRC2_PDX	Selinexor	1	1 Strong Responder	0.71268	0.0812324	3 Stable disease	0.908175	0.150643
HD1509_PDX	Selitrectinib	0.1	NA	-0.32683	0.462089	4 Progressive disease	4.19391	1.10061
CRC2_PDX	Selitrectinib	1	3 Non-Responder	-0.0792717	0.668521	NA	3.41141	1.96345
HD1509_PDX	Selpercatinib	0.1	NA	-0.363135	0.735306	NA	4.30866	2.10446
CRC2_PDX	Selpercatinib	1	2 Weak responder	0.497801	0.168107	4 Progressive disease	1.58738	0.387635
HD1509_PDX	Sonidegib	0.1	3 Non-Responder	-0.975801	0.767104	4 Progressive disease	6.24521	1.95824
CRC2_PDX	Sonidegib	1	NA	-0.33327	0.772306	NA	4.21426	2.24237
HD1509_PDX	Sorafenib	0.1	3 Non-Responder	-0.0548583	0.722343	NA	3.33425	2.15182
CRC2_PDX	Sorafenib	1	1 Strong Responder	0.827514	0.0659212	3 Stable disease	0.545201	0.16684
HD1509_PDX	Sunitinib	0.1	3 Non-Responder	-0.767591	0.507206	4 Progressive disease	5.58709	0.966418
CRC2_PDX	Sunitinib	1	NA	-0.231781	0.762949	NA	3.89347	2.24076
HD1509_PDX	Tazemetostat	0.1	3 Non-Responder	-2.40288	1.82434	NA	10.756	5.21417
CRC2_PDX	Tazemetostat	1	NA	-0.2723	0.590533	NA	4.02155	1.62369
HD1509_PDX	Tovorafenib	0.1	NA	0.155445	0.400183	NA	2.66951	1.10746
CRC2_PDX	Tovorafenib	1	1 Strong Responder	0.654303	0.0931689	4 Progressive disease	1.09269	0.155367
HD1509_PDX	Trametinib	0.1	3 Non-Responder	0.00778573	0.44809	NA	3.13624	1.22084
CRC2_PDX	Trametinib	1	3 Non-Responder	-0.0367748	0.495158	NA	3.27709	1.37356
HD1509_PDX	Venetoclax	0.1	3 Non-Responder	-0.919044	0.804184	NA	6.06581	2.12898
CRC2_PDX	Venetoclax	1	3 Non-Responder	-1.15057	1.17414	NA	6.79764	3.36918
HD1509_PDX	Vismodegib	0.1	3 Non-Responder	-0.685974	0.739042	NA	5.32911	1.99204
CRC2_PDX	Vismodegib	1	NA	0.127619	0.508256	NA	2.75746	1.47727
HD1509_PDX	Volasertib	0.1	1 Strong Responder	0.664679	0.0863128	4 Progressive disease	1.0599	0.12468
CRC2_PDX	Volasertib	1	1 Strong Responder	0.696744	0.0866725	3 Stable disease	0.958545	0.163983
HD1509_PDX	Vorinostat	0.1	3 Non-Responder	-0.0461513	0.370273	4 Progressive disease	3.30673	0.892532
CRC2_PDX	Vorinostat	1	1 Strong Responder	0.663681	0.127944	3 Stable disease	1.06305	0.322974

## Sheet: NCT drug list
Layout ID	Condition	Sub_Condition	Type	Drug_short	Drug_long	DRUG_CONC_CAT_REFERENCE	DRUG_REF_CONC	DRUG_CONC_UNIT
3DT23DP007	1	1	MONO	AFA	Afatinib	CMAX	0.0519	uM
3DT23DP007	2	1	MONO	ALP	Alpelisib	CMAX	5.6176	uM
3DT23DP007	3	1	MONO	CER	Ceritinib	CMAX	1.20758	uM
3DT23DP007	4	1	MONO	SPC	Selpercatinib	CMAX	5.67	uM
3DT23DP007	5	1	MONO	CRI	Crizotinib	CMAX	0.912725	uM
3DT23DP007	6	1	MONO	DAB	Dabrafenib	CMAX	4.86	uM
3DT23DP007	7	1	MONO	CAB	Cabozantinib	CMAX	4.60609	uM
3DT23DP007	8	1	MONO	DAS	Dasatinib	CMAX	0.264	uM
3DT23DP007	9	1	MONO	COP	Copanlisib	CMAX	0.836646	uM
3DT23DP007	10	1	MONO	EPR	Eprenetapopt	CMAX	286.575	uM
3DT23DP007	11	1	MONO	ERD	Erdafitinib	CMAX	3.1328	uM
3DT23DP007	12	1	MONO	ERL	Erlotinib	CMAX	3.14692	uM
3DT23DP007	13	1	MONO	EVE	Everolimus	CMAX	0.0636597	uM
3DT23DP007	14	1	MONO	IVO	Ivosidenib	CMAX	11.501	uM
3DT23DP007	15	1	MONO	LAR	Larotrectinib	CMAX	1.84	uM
3DT23DP007	16	1	MONO	OLA	Olaparib	CMAX	13.1197	uM
3DT23DP007	17	1	MONO	PAL	Palbociclib	CMAX	0.101086	uM
3DT23DP007	18	1	MONO	IMA	Imatinib	CMAX	7.4958	uM
3DT23DP007	19	1	MONO	PON	Ponatinib	CMAX	0.137074	uM
3DT23DP007	20	1	MONO	DIN	Dinaciclib	CMAX	0.36	uM
3DT23DP007	21	1	MONO	RUX	Ruxolitinib	CMAX	1.093	uM
3DT23DP007	22	1	MONO	SEN	Selinexor	CMAX	1.53	uM
3DT23DP007	23	1	MONO	SEL	Selitrectinib	CMAX	16.4	uM
3DT23DP007	24	1	MONO	SON	Sonidegib	CMAX	2.12153	uM
3DT23DP007	25	1	MONO	SOR	Sorafenib	CMAX	20.1153	uM
3DT23DP007	26	1	MONO	SUN	Sunitinib	CMAX	0.181193	uM
3DT23DP007	27	1	MONO	TAZ	Tazemetostat	CMAX	1.45	uM
3DT23DP007	28	1	MONO	TRA	Trametinib	CMAX	0.0357497	uM
3DT23DP007	29	1	MONO	VEN	Venetoclax	CMAX	2.4183	uM
3DT23DP007	30	1	MONO	VIS	Vismodegib	CMAX	33.9	uM
3DT23DP007	31	1	MONO	VOL	Volasertib	CMAX	0.79	uM
3DT23DP007	32	1	MONO	VOR	Vorinostat	CMAX	1.2	uM
3DT23DP007	33	1	MONO	PIM	Pimasertib	CMAX	1.79	uM
3DT23DP007	34	1	MONO	M248	MLN2480	CMAX	8.5	uM
3DT23DP007	35	1	MONO	COB	Cobimetinib	CMAX	0.514	uM
3DT23DP007	36	1	MONO	IPA	Ipatasertib	CMAX	0.847162	uM
3DT23DP007	37	1	MONO	PAN	Ipatasertib	CMAX	0.0824199	uM
3DT23DP007	38	1	MONO	PAZ	Pazopanib	CMAX	132.8	uM
3DT23DP007	39	1	MONO	REG	Regorafenib	CMAX	8.07754	uM
3DT23DP008	1	1	MONO	TAL	Talazoparib	CMAX	0.026	uM
3DT23DP008	2	1	MONO	LEN	Lenvatinib	CMAX	0.761386	uM
3DT23DP008	3	1	MONO	DAT	Dactinomycin	CMAX	0.0199931	uM
3DT23DP008	4	1	MONO	CIS	Cisplatin	CMAX	14.4005	uM
3DT23DP008	5	1	MONO	DEC	Decitabine	CMAX	0.323386	uM
3DT23DP008	6	1	MONO	DOX	Doxorubicin	CMAX	6.73388	uM
3DT23DP008	7	1	MONO	ETO	Etoposide	CMAX	33.4036	uM
3DT23DP008	8	1	MONO	GEM	Gemcitabine	CMAX	89.2857	uM
3DT23DP008	9	1	MONO	TRB	Trabectedin	CMAX	0.00241521	uM
3DT23DP008	10	1	MONO	PAC	Paclitaxel	CMAX	4.27451	uM
3DT23DP008	11	1	MONO	SN38	SN-38	CMAX	0.102	uM
3DT23DP008	12	1	MONO	TEM	Temozolomide	CMAX	38.6	uM
3DT23DP008	13	1	MONO	VIN	Vincristine	CMAX	0.00652	uM
3DT23DP008	14	1	MONO	CPT	Carboplatin	CMAX	149.19	uM
3DT23DP008	15	1	COMBO	TRB	Trabectedin	CMAX	0.00241521	uM
3DT23DP008	15	2	COMBO	OLA	Olaparib	CMAX	13.1197	uM
3DT23DP008	16	1	COMBO	PIM	Pimasertib	CMAX	1.79	uM
3DT23DP008	16	2	COMBO	M248	MLN2480	CMAX	8.5	uM
3DT23DP008	17	1	COMBO	OLA	Olaparib	CMAX	13.1197	uM
3DT23DP008	17	2	COMBO	SN38	SN-38	CMAX	0.102	uM
3DT23DP008	18	1	COMBO	DAB	Dabrafenib	CMAX	4.86	uM
3DT23DP008	18	2	COMBO	TRA	Trametinib	CMAX	0.0357497	uM
3DT23DP008	19	1	COMBO	TEM	Temozolomide	CMAX	38.6	uM
3DT23DP008	19	2	COMBO	OLA	Olaparib	CMAX	13.1197	uM
3DT23DP008	20	1	COMBO	CIS	Cisplatin	CMAX	14.4005	uM
3DT23DP008	20	2	COMBO	DOX	Doxorubicin	CMAX	6.73388	uM
3DT23DP008	21	1	COMBO	CPT	Carboplatin	CMAX	149.19	uM
3DT23DP008	21	2	COMBO	ETO	Etoposide	CMAX	33.4036	uM
3DT23DP008	22	1	COMBO	EVE	Everolimus	CMAX	0.0636597	uM
3DT23DP008	22	2	COMBO	TRA	Trametinib	CMAX	0.0357497	uM

## Sheet: assay treatment time
	model name	assay time (days)	treatment time (h)	1st off time (h)	redosing time (h)	2nd off time (h)	sum (h)
	BT40 (BRAFV600E)	14	96	72	96	72	336
	BT40 (BRAFV600E)	14	24	312	0	0	336
	INF_R_153 (NTRKfusion)	15	96	72	96	96	360
	INF_R_153 (NTRKfusion)	15	24	336	0	0	360
	INF_R_359 (PI3Kmut)	14	96	72	96	72	336
	INF_R_359 (PI3Kmut)	14	24	312	0	0	336
	INF_R_1288	8	96	72	24	0	192
	INF_R_1288	8	24	168	0	0	192
	NB1 (ALKamp)	14	96	72	96	72	336
	NCI-H3122 (ALKfusion)	11	96	72	96	0	264
	SJGBM2 (METamp)	11	96	72	96	0	264
	SU-DIPG-25	14	96	72	96	72	336
	UW228-2	14	96	72	96	72	336
	VH7 (non-malignant)	14	96	72	96	72	336
	ERMS01_LTC	15	24	336	0	0	360
	ERMS01_PDX	15	24	336	0	0	360
	ERMS02_LTC	14	96	72	96	72	336
	ERMS02_PDX	14	96	72	96	72	336
	Ewing01_LTC	15	24	336	0	0	360
	SecSarc_LTC	15	24	336	0	0	360
	SecSarc_PDX	14	24	312	0	0	336
	USarc01_LTC	6	24	120	0	0	144
	USarc01_PDX	15	24	336	0	0	360
	CRC2_LTC	14	72	264	0	0	336
	CRC2_PDX	9	72	144	0	0	216
	CRC1_LTC	14	72	264	0	0	336
	CRC1_PDX	15	72	288	0	0	360
	HLS2_LTC	14	72	264	0	0	336
	HLS1_LTC	14	72	264	0	0	336

## Sheet: Sensitivity_Specificity
BT40				INF_R_153					INF_R_359					INF_R_1288					NB1					NCI-H3122					SJGBM2					VH7
	LTI Score	match			LTI Score	match				LTI Score	match				LTI Score	match				LTI Score	match				LTI Score	match									LTI Score	match
Alpelisib	0.498429	0		Alpelisib	0.671972	0			Alpelisib	0.705315	1			Alpelisib	0.618378	0			Alpelisib	0.58788	0			Alpelisib	0.38	0			Alpelisib	0.3598	0			Alpelisib	0.33	0
Ceritinib	0.778863	0		Ceritinib	0.0965953	0			Ceritinib	0.500345	0			Ceritinib	0.812944	0			Ceritinib	0.89641	1			Ceritinib	0.83	1			Ceritinib	-0.167275	0			Ceritinib	-0.21	0
Cisplatin	0.274854	0		Cisplatin	0.028065	0			Cisplatin	0.569658	0			Cisplatin	0.0887825	0			Cisplatin	-0.0235747	0			Cisplatin	-0.2	0			Cisplatin	-0.114625	0			Cisplatin	-0.04	0
Crizotinib	0.438894	0		Crizotinib	0.811848	0			Crizotinib	0.352861	0			Crizotinib	0.391399	0			Crizotinib	0.882288	1			Crizotinib	0.81	1			Crizotinib	0.83836	1			Crizotinib	-0.13	0
Dabrafenib	0.770204	1		Dabrafenib	0.256692	0			Dabrafenib	0.245294	0			Dabrafenib	0.612667	0			Dabrafenib	0.33698	0			Dabrafenib		0			Dabrafenib	0.124639	0			Dabrafenib	0.21	0
Dactinomycin	0.905121	0		Dactinomycin	0.823187	0			Dactinomycin	0.422719	0			Dactinomycin	0.85127	0			Dactinomycin	0.862478	0			Dactinomycin	0.55	0			Dactinomycin	0.902822	0			Dactinomycin	-0.01	0
Dasatinib	-0.0329275	0		Dasatinib	0.373063	0			Dasatinib	0.213415	0			Dasatinib	-0.151267	0			Dasatinib	-0.0396442	0			Dasatinib	-0.28	0			Dasatinib	0.0109657	0			Dasatinib	-0.03	0
Decitabine	-0.039426	0		Decitabine	0.0668146	0			Decitabine	0.113431	0			Decitabine	0.63622	0			Decitabine	0.71859	0			Decitabine		0			Decitabine	-0.0896631	0			Decitabine	0.16	0
Duvelisib	0.329022	0		Duvelisib	0.705298	0			Duvelisib	0.301805	0			Duvelisib	0.259039	0			Duvelisib	0.192012	0			Duvelisib	0.34	0			Duvelisib	0.539679	0			Duvelisib	0.17	0
Erdafitinib	0.624786	0		Erdafitinib	0.290032	0			Erdafitinib	0.213207	0			Erdafitinib	0.822646	0			Erdafitinib	0.436911	0			Erdafitinib	0.28	0			Erdafitinib	0.27664	0			Erdafitinib	0.18	0
Etoposide	0.727075	0		Etoposide	0.845168	0			Etoposide	0.362223	0			Etoposide	0.848037	0			Etoposide	0.904087	0			Etoposide	0.56	0			Etoposide	0.823125	0			Etoposide	0.15	0
Everolimus	0.287652	0		Everolimus	0.12579	0			Everolimus	-0.028913	0			Everolimus	0.0728336	0			Everolimus	-0.0716285	0			Everolimus	0	0			Everolimus	-0.189541	0			Everolimus	0.08	0
Ifosfamide	0.461141	0		Ifosfamide	-0.173071	0			Ifosfamide	0.491941	0			Ifosfamide	0.504443	0			Ifosfamide	-0.141368	0			Ifosfamide	0.27	0			Ifosfamide	0.23953	0			Ifosfamide	0.05	0
Irinotecan	0.637441	0		Irinotecan	0.815542	0			Irinotecan	0.743309	0			Irinotecan	0.807081	0			Irinotecan	0.905934	0			Irinotecan	0.41	0			Irinotecan	0.900113	0			Irinotecan	0.16	0
Ivosidenib	-0.0141641	0		Ivosidenib	0.128427	0			Ivosidenib	0.458118	0			Ivosidenib	0.200409	0			Ivosidenib	-0.623414	0			Ivosidenib	0.13	0			Ivosidenib	-0.133765	0			Ivosidenib	-0.12	0
Larotrectinib	0.104674	0		Larotrectinib	0.838534	1			Larotrectinib	0.35233	0			Larotrectinib	-0.0268693	0			Larotrectinib	-0.0819978	0			Larotrectinib	-0.07	0			Larotrectinib	0.0397922	0			Larotrectinib	-0.09	0
Methotrexate	0.771607	0		Methotrexate	0.622943	0			Methotrexate	-0.126286	0			Methotrexate	0.488861	0			Methotrexate	0.725441	0			Methotrexate	0.68	0			Methotrexate	0.7747	0			Methotrexate	-0.02	0
Palbociclib	0.566556	0		Palbociclib	0.34377	0			Palbociclib	-0.043234	0			Palbociclib	0.463455	0			Palbociclib	0.487108	0			Palbociclib	-0.19	0			Palbociclib	0.228701	0			Palbociclib	0.18	0
Pimasertib	0.88	1		Pimasertib	0.884422	0			Pimasertib	0.16	0			Pimasertib	0.78	0			Pimasertib	0.57	0			Pimasertib	0.3	0			Pimasertib	-0.24	0			Pimasertib	0.27	0
Ponatinib	0.717739	0		Ponatinib	0.6176	0			Ponatinib	0.745239	0			Ponatinib	0.477726	0			Ponatinib	-0.865291	0			Ponatinib	0.35	0			Ponatinib	-0.0837229	0			Ponatinib	0.22	0
Regorafenib	0.748192	1		Regorafenib	0.820539	0			Regorafenib	0.162384	0			Regorafenib	0.88691	0			Regorafenib	0.865524	0			Regorafenib	0.76	0			Regorafenib	0.400539	0			Regorafenib	0.1	0
Romidepsin	0.739463	0		Romidepsin	0.863656	0			Romidepsin	0.330556	0			Romidepsin	0.899295	0			Romidepsin	0.926161	0			Romidepsin	0.66	0			Romidepsin	0.869402	0			Romidepsin	-0.16	0
Selinexor	0.666046	0		Selinexor	0.66831	0			Selinexor	0.504026	0			Selinexor	0.860823	0			Selinexor	0.842839	0			Selinexor	0.77	0			Selinexor	0.816667	0			Selinexor	0.41	0
Selitrectinib	0.460234	0		Selitrectinib	0.839954	1			Selitrectinib	0.551201	0			Selitrectinib	0.14683	0			Selitrectinib	0.817477	0			Selitrectinib	0.74	0			Selitrectinib	-0.288843	0			Selitrectinib	0.04	0
SN-38	0.495257	0		SN-38	0.870962	0			SN-38	0.801438	0			SN-38	0.86994	0			SN-38	0.916627	0			SN-38	0.48	0			SN-38	0.855917	0			SN-38	0.42	0
Sonidegib	-0.104671	0		Sonidegib	0.0471439	0			Sonidegib	0.0640105	0			Sonidegib	0.228083	0			Sonidegib	0.139416	0			Sonidegib	-0.1	0			Sonidegib	-0.0747643	0			Sonidegib	-0.09	0
Sorafenib	0.813583	1		Sorafenib	0.878131	0			Sorafenib	0.15696	0			Sorafenib	0.895217	0			Sorafenib	0.868762	0			Sorafenib	0.89	0			Sorafenib	0.768329	0			Sorafenib	0.11	0
Sunitinib	0.31906	0		Sunitinib	0.258021	0			Sunitinib	-0.601056	0			Sunitinib	-0.143021	0			Sunitinib	0.0572784	0			Sunitinib	-0.04	0			Sunitinib	0.110445	0			Sunitinib	0.1	0
Tazemetostat	0.282219	0		Tazemetostat	0.171017	0			Tazemetostat	0.498392	0			Tazemetostat	0.435371	1			Tazemetostat	0.171827	0			Tazemetostat	0.17	0			Tazemetostat	-0.0157722	0			Tazemetostat	0.05	0
Temozolomide	0.028315	0		Temozolomide	-0.153182	0			Temozolomide	0.218278	0			Temozolomide	0.0448684	0			Temozolomide	-0.057304	0			Temozolomide	-0.09	0			Temozolomide	0.734092	0			Temozolomide	-2.25	0
Tovorafenib	0.72	1		Tovorafenib	0.478565	0			Tovorafenib	0.69	0			Tovorafenib	0.82	0			Tovorafenib	0.29	0			Tovorafenib	0.26	0			Tovorafenib	0.07	0			Tovorafenib	0.01	0
Trametinib	0.693554	1		Trametinib	0.774726	0			Trametinib	0.417416	0			Trametinib	0.55441	0			Trametinib	0.0425611	0			Trametinib	0.32	0			Trametinib	-0.274222	0			Trametinib	0.09	0
Vincristine	0.434789	0		Vincristine	0.331306	0			Vincristine	0.804929	0			Vincristine	-0.0313994	0			Vincristine	0.837991	0			Vincristine	-0.04	0			Vincristine	-0.0666357	0			Vincristine	-0.08	0
Volasertib	0.669367	0		Volasertib	0.865377	0			Volasertib	0.856055	0			Volasertib	0.795084	0			Volasertib	0.868828	0			Volasertib	0.79	0			Volasertib	0.830334	0			Volasertib	-0.05	0
Vorinostat	0.576752	0		Vorinostat	0.634329	0			Vorinostat	0.650358	0			Vorinostat	0.803873	0			Vorinostat	0.875705	0			Vorinostat	0.31	0			Vorinostat	0.322847	0			Vorinostat	0.19	0
Optimal Cut-off				Optimal Cut-off					Optimal Cut-off					Optimal Cut-off					Optimal Cut-off					Optimal Cut-off					Optimal Cut-off
LTI score ≥ 0.694				LTI score ≥ 0.839					LTI score ≥ 0.705					LTI score ≥ 0.435					LTI score ≥ 0.882					LTI score ≥ 0.81					LTI score ≥ 0.838
Sensitivity: 1.00 (100%)				Sensitivity: 1.00 (100%)					Sensitivity: 1.00 (100%)					Sensitivity: 1.00 (100%)					Sensitivity: 1.00 (100%)					Sensitivity: 1.00 (100%)					Sensitivity: 1.00 (100%)
Specificity: 0.79 (79.3%)				Specificity: 0.82 (81.8%)					Specificity: 0.853 (85.3%)					Specificity: 0.353 (35.3%)					Specificity: 0.879 (87.9%)					Specificity: 0.968 (96.8%)					Specificity: 0.882 (88.2%)
Youden Index: 0.79				Youden Index: 0.82					Youden Index: 0.853					Youden Index: 0.353					Youden Index: 0.879					Youden Index: 0.968					Youden Index: 0.882
Results for Cut-off LTI ≥ 0.7
Model	Matching drugs	Sensitivity	Specificity
BT40	6	0.83	0.79
INF_R_153	2	1	0.64
INF_R_359	1	1	0.85
INF_R_1288	1	0	0.59
NB1	2	1	0.58
NCI-H3122	2	1	1
VH7	0	n/a	1
Mean		0.806	0.778

## Sheet: Viability at seeding
Model	CTG	Imaging (24h treatment)	Imaging (2x 96h treatment)
SecSarc01_PDX_FTC	0.912	0.889
SecSarc01_PDX_LTC	0.939	0.979
Ewing01_PDX_FTC	0.716	0.835
Ewing01_LTC	0.86	0.929
USARC01_PDX_FTC	0.815	0.806
USARC01_LTC	0.873	0.915
ERMS01_PDX_FTC	0.915	0.853
ERMS01_LTC	0.905	0.965
ERMS02_PDX_FTC	0.93		0.295
ERMS02_LTC	0.937		89.7%/96.8%
INF_R_359	0.972	0.831	0.847
INF_R_1288	0.975	0.915	0.905
BT-40	91.2%/95.2%	0.869	0.952
SJGBM2	0.958		0.857
INF_R_153	0.971	0.927	0.954
NB1	0.96		0.96
NCI-H3122	0.933		0.933
SU-DIPG-25	0.921		0.921
UW228-2	0.976		0.976
VH7	0.98		0.98

## Sheet: Seeding density
ERMS01	750 cells/well
ERMS02	500 cells/well
Ewing01	500 cells/well
SecSarc01	500 cells/well
USarc01	500 cells/well
SU-DIPG-25	500 cells/well
SJ-GBM2	500 cells/well
NCI-H3122	500 cells/well
UW228-2	500 cells/well
INF_R_153	500 cells/well
NB1	500 cells/well
INF_R_359	500 cells/well
BT40	300/500 cells/well
INF_R_1288	500 cells/well
CRC1	600-900 cells/well
CRC2	600-700 cells/well
HLS1	500-900 cells/well
PC01	960-1540 cells/well
HLS2	600-700 cells/well

## Sheet: QC
Model	CTG screen QC	robust z prime
SecSarc01_FTC	intermediate	-0.0773426
SecSarc01_PDX_FTC	high (all PDX_FTC screens, M1/M2/M3)	0.63/0.79/0.66
SecSarc01_PDX_LTC	high	0.772772
Ewing01_FTC	intermediate	0.476214
Ewing01_PDX_FTC	high	0.803306
Ewing01_LTC	high	0.730281
USARC01_FTC	high	0.54242
USARC01_PDX_FTC	intermediate	0.416854
USARC01_LTC	high	0.667897
ERMS01_FTC	high	0.644874
ERMS01_PDX_FTC	high	0.775405
ERMS01_LTC	high	0.760489
ERMS02_FTC	intermediate	0.270095
ERMS02_PDX_FTC	high	0.806002
ERMS02_LTC	high	0.7891
INF_R_359	high	0.630896
INF_R_1288	high	0.645955

## Sheet: Script ROC analysis
	Python
	#!/usr/bin/env python3
	import numpy as np
	import pandas as pd
	import matplotlib.pyplot as plt
	from sklearn.metrics import roc_curve, auc
	FILE_PATH = "ROC curves.xlsx"
	MODEL_NAME = "BT40"
	CUTOFF = 0.7
	def find_bt40_block(raw: pd.DataFrame):
	for col in range(raw.shape[1] - 1):
	if raw.iloc[4, col] == "LTI Score" and raw.iloc[4, col + 1] == "match":
	model = None
	if col - 1 >= 0 and isinstance(raw.iloc[3, col - 1], str):
	model = raw.iloc[3, col - 1].strip()
	if not model:
	for r in range(4, -1, -1):
	v = raw.iloc[r, col]
	if isinstance(v, str) and v.strip() not in ["", "LTI Score", "match"]:
	model = v.strip()
	break
	if model == MODEL_NAME:
	scores, labels = [], []
	row = 5
	while row < raw.shape[0] and not pd.isna(raw.iloc[row, col]):
	try:
	scores.append(float(raw.iloc[row, col]))
	labels.append(int(raw.iloc[row, col + 1]))
	except:
	pass
	row += 1
	return np.array(scores), np.array(labels)
	raise ValueError(f"Could not find LTI/match block for model '{MODEL_NAME}' in file.")
	def youden_optimal_threshold(y_true, y_score):
	fpr, tpr, thr = roc_curve(y_true, y_score)
	spec = 1 - fpr
	J = tpr + spec - 1
	i = int(np.nanargmax(J))
	return thr[i], tpr[i], spec[i], fpr, tpr, thr, J
	def metrics_at_cutoff(y_true, y_score, cutoff):
	pred = (y_score >= cutoff).astype(int)
	TP = int(((pred == 1) & (y_true == 1)).sum())
	FP = int(((pred == 1) & (y_true == 0)).sum())
	FN = int(((pred == 0) & (y_true == 1)).sum())
	TN = int(((pred == 0) & (y_true == 0)).sum())
	sens = TP / (TP + FN) if (TP + FN) > 0 else np.nan
	spec = TN / (TN + FP) if (TN + FP) > 0 else np.nan
	return sens, spec, TP, FP, FN, TN
	def main():
	raw = pd.read_excel(FILE_PATH, header=None)
	scores, labels = find_bt40_block(raw)
	fpr, tpr, _ = roc_curve(labels, scores)
	roc_auc = auc(fpr, tpr)
	opt_thr, opt_sens, opt_spec, fpr_all, tpr_all, thr_all, J = youden_optimal_threshold(labels, scores)
	cut_sens, cut_spec, TP, FP, FN, TN = metrics_at_cutoff(labels, scores, CUTOFF)
	print(f"Model: {MODEL_NAME}")
	print(f"N = {len(scores)}; positives = {int(labels.sum())}; negatives = {int((labels==0).sum())}")
	print(f"AUC = {roc_auc:.3f}")
	print(f"Youden-opt threshold = {opt_thr:.3f} (sens={opt_sens:.3f}, spec={opt_spec:.3f})")
	print(f"At cutoff {CUTOFF:.2f}: sens={cut_sens:.3f}, spec={cut_spec:.3f} (TP={TP}, FP={FP}, FN={FN}, TN={TN})")
	# Find point on ROC corresponding to cutoff (closest threshold)
	# roc_curve returns thresholds in descending order; pick closest
	idx = int(np.argmin(np.abs(thr_all - CUTOFF)))
	cut_fpr = fpr_all[idx]
	cut_tpr = tpr_all[idx]
	# Plot (minimalistic, no explicit colors)
	plt.figure(figsize=(4.2, 4.2))
	plt.plot(fpr, tpr, linewidth=1.6)
	plt.plot([0, 1], [0, 1], linestyle="--", linewidth=1)
	# Markers: Youden + predefined cutoff
	# Use default colors by not specifying
	plt.plot(1 - opt_spec, opt_sens, "o", markersize=6) # Youden point
	plt.plot(cut_fpr, cut_tpr, "s", markersize=6) # cutoff point
	plt.xlabel("False positive rate (1 − specificity)")
	plt.ylabel("True positive rate (sensitivity)")
	plt.title(f"ROC (BT40): LTI score vs match\nAUC = {roc_auc:.2f}")
	ax = plt.gca()
	ax.spines["top"].set_visible(False)
	ax.spines["right"].set_visible(False)
	plt.tight_layout()
	out_png = "ROC_BT40.png"
	plt.savefig(out_png, dpi=300, bbox_inches="tight")
	plt.close()
	print(f"Saved: {out_png}")
	if __name__ == "__main__":
	main()

[truncated: 5 more sheets: Script Upset plot, Script Lollipop plot, Script Sankey plot, Script Bland-Altmann, Script t-SNE]
